# Supplementary material for: Genome size distributions in bacteria and archaea are strongly linked to evolutionary history at broad phylogenetic scales
Source: PLoS Genet. 2022 May 23;18(5):e1010220. doi: 10.1371/journal.pgen.1010220 (PMC9166353; doi:10.1371/journal.pgen.1010220)
Supplement: S1 Data — (TSV) [file pgen.1010220.s001.tsv]

Genome	Genome size (Mbp)	Genus	Taxonomy
GCA_003221895.1	3.714297	20CM-2-65-7	d__Bacteria;p__Gemmatimonadota;c__Gemmatimonadetes;o__Gemmatimonadales;f__GWC2-71-9;g__20CM-2-65-7;s__20CM-2-65-7 sp003221895
GCA_003221035.1	3.356568	20CM-2-65-7	d__Bacteria;p__Gemmatimonadota;c__Gemmatimonadetes;o__Gemmatimonadales;f__GWC2-71-9;g__20CM-2-65-7;s__20CM-2-65-7 sp003221035
GCA_003222195.1	3.506565	20CM-2-65-7	d__Bacteria;p__Gemmatimonadota;c__Gemmatimonadetes;o__Gemmatimonadales;f__GWC2-71-9;g__20CM-2-65-7;s__20CM-2-65-7 sp003222195
GCA_003223395.1	3.410004	20CM-2-65-7	d__Bacteria;p__Gemmatimonadota;c__Gemmatimonadetes;o__Gemmatimonadales;f__GWC2-71-9;g__20CM-2-65-7;s__20CM-2-65-7 sp003223395
GCF_000177555.1	1.726197	28L	d__Bacteria;p__Firmicutes_C;c__Negativicutes;o__Veillonellales;f__Megasphaeraceae;g__28L;s__28L sp000177555
GCF_002892445.1	1.595982	28L	d__Bacteria;p__Firmicutes_C;c__Negativicutes;o__Veillonellales;f__Megasphaeraceae;g__28L;s__28L sp002892445
GCA_005881885.1	3.356916	3-1-20CM-2-70-9	d__Bacteria;p__Chloroflexota;c__Ellin6529;o__P2-11E;f__P2-11E;g__3-1-20CM-2-70-9;s__3-1-20CM-2-70-9 sp005881885
GCA_005889075.1	2.827789	3-1-20CM-2-70-9	d__Bacteria;p__Chloroflexota;c__Ellin6529;o__P2-11E;f__P2-11E;g__3-1-20CM-2-70-9;s__3-1-20CM-2-70-9 sp005889075
GCA_005883575.1	3.597138	40CM-4-65-16	d__Bacteria;p__Dormibacterota;c__Dormibacteria;o__Dormibacterales;f__Dormibacteraceae;g__40CM-4-65-16;s__40CM-4-65-16 sp005883575
GCA_001917775.1	1.584985	40CM-4-65-16	d__Bacteria;p__Dormibacterota;c__Dormibacteria;o__Dormibacterales;f__Dormibacteraceae;g__40CM-4-65-16;s__40CM-4-65-16 sp001917775
GCA_005882545.1	2.527575	40CM-4-65-16	d__Bacteria;p__Dormibacterota;c__Dormibacteria;o__Dormibacterales;f__Dormibacteraceae;g__40CM-4-65-16;s__40CM-4-65-16 sp005882545
GCA_005880795.1	3.223794	40CM-4-65-16	d__Bacteria;p__Dormibacterota;c__Dormibacteria;o__Dormibacterales;f__Dormibacteraceae;g__40CM-4-65-16;s__40CM-4-65-16 sp005880795
GCA_005889135.1	2.952697	40CM-4-65-16	d__Bacteria;p__Dormibacterota;c__Dormibacteria;o__Dormibacterales;f__Dormibacteraceae;g__40CM-4-65-16;s__40CM-4-65-16 sp005889135
GCA_005889085.1	2.797435	40CM-4-65-16	d__Bacteria;p__Dormibacterota;c__Dormibacteria;o__Dormibacterales;f__Dormibacteraceae;g__40CM-4-65-16;s__40CM-4-65-16 sp005889085
GCA_005889495.1	2.730461	40CM-4-65-16	d__Bacteria;p__Dormibacterota;c__Dormibacteria;o__Dormibacterales;f__Dormibacteraceae;g__40CM-4-65-16;s__40CM-4-65-16 sp005889495
GCA_005879535.1	5.162731	40CM-4-68-19	d__Bacteria;p__Myxococcota;c__Myxococcia;o__Myxococcales;f__40CM-4-68-19;g__40CM-4-68-19;s__40CM-4-68-19 sp005879535
GCA_001918155.1	3.462135	40CM-4-68-19	d__Bacteria;p__Myxococcota;c__Myxococcia;o__Myxococcales;f__40CM-4-68-19;g__40CM-4-68-19;s__40CM-4-68-19 sp001918155
GCA_005879315.1	4.427723	40CM-4-68-19	d__Bacteria;p__Myxococcota;c__Myxococcia;o__Myxococcales;f__40CM-4-68-19;g__40CM-4-68-19;s__40CM-4-68-19 sp005879315
GCF_003584705.1	4.078671	Acetatifactor	d__Bacteria;p__Firmicutes_A;c__Clostridia;o__Lachnospirales;f__Lachnospiraceae;g__Acetatifactor;s__Acetatifactor sp900066565
GCA_003447295.1	2.45552	Acetatifactor	d__Bacteria;p__Firmicutes_A;c__Clostridia;o__Lachnospirales;f__Lachnospiraceae;g__Acetatifactor;s__Acetatifactor sp003447295
GCF_003481565.1	3.720706	Acetatifactor	d__Bacteria;p__Firmicutes_A;c__Clostridia;o__Lachnospirales;f__Lachnospiraceae;g__Acetatifactor;s__Acetatifactor sp900066365
GCF_000613905.1	3.701955	Acetobacter	d__Bacteria;p__Proteobacteria;c__Alphaproteobacteria;o__Acetobacterales;f__Acetobacteraceae;g__Acetobacter;s__Acetobacter persici
GCF_001499675.1	2.843936	Acetobacter	d__Bacteria;p__Proteobacteria;c__Alphaproteobacteria;o__Acetobacterales;f__Acetobacteraceae;g__Acetobacter;s__Acetobacter ghanensis
GCF_002738225.1	3.332116	Acetobacter	d__Bacteria;p__Proteobacteria;c__Alphaproteobacteria;o__Acetobacterales;f__Acetobacteraceae;g__Acetobacter;s__Acetobacter pomorum
GCF_003260995.1	3.988368	Acetobacterium	d__Bacteria;p__Firmicutes_A;c__Clostridia;o__Eubacteriales;f__Eubacteriaceae;g__Acetobacterium;s__Acetobacterium sp003260995
GCF_001766835.1	3.895828	Acetobacterium	d__Bacteria;p__Firmicutes_A;c__Clostridia;o__Eubacteriales;f__Eubacteriaceae;g__Acetobacterium;s__Acetobacterium wieringae
GCF_000160455.2	2.123925	Acetomicrobium	d__Bacteria;p__Synergistota;c__Synergistia;o__Synergistales;f__Acetomicrobiaceae;g__Acetomicrobium;s__Acetomicrobium hydrogeniformans
GCF_900107215.1	1.967584	Acetomicrobium	d__Bacteria;p__Synergistota;c__Synergistia;o__Synergistales;f__Acetomicrobiaceae;g__Acetomicrobium;s__Acetomicrobium thermoterrenum
GCF_900129645.1	2.021699	Acetomicrobium	d__Bacteria;p__Synergistota;c__Synergistia;o__Synergistales;f__Acetomicrobiaceae;g__Acetomicrobium;s__Acetomicrobium flavidum
GCF_900095825.1	2.669996	Acidaminococcus	d__Bacteria;p__Firmicutes_C;c__Negativicutes;o__Acidaminococcales;f__Acidaminococcaceae;g__Acidaminococcus;s__Acidaminococcus massiliensis
GCA_000437815.1	2.044712	Acidaminococcus	d__Bacteria;p__Firmicutes_C;c__Negativicutes;o__Acidaminococcales;f__Acidaminococcaceae;g__Acidaminococcus;s__Acidaminococcus sp000437815
GCA_900538365.1	2.084328	Acidaminococcus	d__Bacteria;p__Firmicutes_C;c__Negativicutes;o__Acidaminococcales;f__Acidaminococcaceae;g__Acidaminococcus;s__Acidaminococcus sp900538365
GCF_000425045.1	2.282467	Acidaminococcus	d__Bacteria;p__Firmicutes_C;c__Negativicutes;o__Acidaminococcales;f__Acidaminococcaceae;g__Acidaminococcus;s__Acidaminococcus intestini
GCF_000025305.1	2.329769	Acidaminococcus	d__Bacteria;p__Firmicutes_C;c__Negativicutes;o__Acidaminococcales;f__Acidaminococcaceae;g__Acidaminococcus;s__Acidaminococcus fermentans
GCA_900315205.1	2.271999	Acidaminococcus	d__Bacteria;p__Firmicutes_C;c__Negativicutes;o__Acidaminococcales;f__Acidaminococcaceae;g__Acidaminococcus;s__Acidaminococcus sp900315205
GCA_004555735.1	2.170413	Acidaminococcus	d__Bacteria;p__Firmicutes_C;c__Negativicutes;o__Acidaminococcales;f__Acidaminococcaceae;g__Acidaminococcus;s__Acidaminococcus fermentans_A
GCF_003201835.1	2.947156	Acidianus	d__Archaea;p__Thermoproteota;c__Thermoproteia;o__Sulfolobales;f__Sulfolobaceae;g__Acidianus_B;s__Acidianus_B brierleyi
GCF_000213215.1	2.137654	Acidianus	d__Archaea;p__Thermoproteota;c__Thermoproteia;o__Sulfolobales;f__Sulfolobaceae;g__Acidianus_A;s__Acidianus_A hospitalis
GCF_003201765.1	2.287077	Acidianus	d__Archaea;p__Thermoproteota;c__Thermoproteia;o__Sulfolobales;f__Sulfolobaceae;g__Acidianus_A;s__Acidianus_A sulfidivorans
GCA_002116695.1	2.687463	Acidianus	d__Archaea;p__Thermoproteota;c__Thermoproteia;o__Sulfolobales;f__Sulfolobaceae;g__Acidianus_A;s__Acidianus_A manzaensis
GCF_000632495.1	2.454023	Acidianus	d__Archaea;p__Thermoproteota;c__Thermoproteia;o__Sulfolobales;f__Sulfolobaceae;g__Acidianus_A;s__Acidianus_A copahuensis
GCF_001516615.1	3.164591	Acidibacillus	d__Bacteria;p__Firmicutes;c__Alicyclobacillia;o__Alicyclobacillales;f__Acidibacillaceae;g__Acidibacillus;s__Acidibacillus ferrooxidans_B
GCF_003144315.1	2.873735	Acidibacillus	d__Bacteria;p__Firmicutes;c__Alicyclobacillia;o__Alicyclobacillales;f__Acidibacillaceae;g__Acidibacillus_A;s__Acidibacillus_A sulfuroxidans
GCF_001642725.1	3.034429	Acidibacillus	d__Bacteria;p__Firmicutes;c__Alicyclobacillia;o__Alicyclobacillales;f__Acidibacillaceae;g__Acidibacillus;s__Acidibacillus ferrooxidans
GCF_003431325.1	1.539049	Acidilobus	d__Archaea;p__Thermoproteota;c__Thermoproteia;o__Desulfurococcales;f__Acidilobaceae;g__Acidilobus;s__Acidilobus sp003431325
GCA_000495735.1	1.476663	Acidilobus	d__Archaea;p__Thermoproteota;c__Thermoproteia;o__Desulfurococcales;f__Acidilobaceae;g__Acidilobus;s__Acidilobus sp000495735
GCF_000144915.1	1.496453	Acidilobus	d__Archaea;p__Thermoproteota;c__Thermoproteia;o__Desulfurococcales;f__Acidilobaceae;g__Acidilobus;s__Acidilobus saccharovorans
GCF_000022565.1	4.127356	Acidobacterium	d__Bacteria;p__Acidobacteriota;c__Acidobacteriae;o__Acidobacteriales;f__Acidobacteriaceae;g__Acidobacterium;s__Acidobacterium capsulatum
GCF_000688455.1	3.686523	Acidobacterium	d__Bacteria;p__Acidobacteriota;c__Acidobacteriae;o__Acidobacteriales;f__Acidobacteriaceae;g__Acidobacterium_A;s__Acidobacterium_A ailaaui
GCF_003053545.1	7.115078	Acidovorax	d__Bacteria;p__Proteobacteria;c__Gammaproteobacteria;o__Burkholderiales;f__Burkholderiaceae;g__Acidovorax_D;s__Acidovorax_D sp003053545
GCF_006715665.1	4.785364	Acidovorax	d__Bacteria;p__Proteobacteria;c__Gammaproteobacteria;o__Burkholderiales;f__Burkholderiaceae;g__Acidovorax_D;s__Acidovorax_D sp006715665
GCF_000687165.1	5.526777	Acidovorax	d__Bacteria;p__Proteobacteria;c__Gammaproteobacteria;o__Burkholderiales;f__Burkholderiaceae;g__Acidovorax_A;s__Acidovorax_A oryzae
GCF_000368925.1	5.026532	Acinetobacter	d__Bacteria;p__Proteobacteria;c__Gammaproteobacteria;o__Pseudomonadales;f__Moraxellaceae;g__Acinetobacter;s__Acinetobacter bereziniae
GCF_900197575.1	2.413782	Acinetobacter	d__Bacteria;p__Proteobacteria;c__Gammaproteobacteria;o__Pseudomonadales;f__Moraxellaceae;g__Acinetobacter;s__Acinetobacter apis
GCF_006757745.1	3.433938	Acinetobacter	d__Bacteria;p__Proteobacteria;c__Gammaproteobacteria;o__Pseudomonadales;f__Moraxellaceae;g__Acinetobacter;s__Acinetobacter radioresistens
GCF_000368765.1	3.357744	Acinetobacter	d__Bacteria;p__Proteobacteria;c__Gammaproteobacteria;o__Pseudomonadales;f__Moraxellaceae;g__Acinetobacter;s__Acinetobacter junii
GCF_000369525.1	4.663178	Acinetobacter	d__Bacteria;p__Proteobacteria;c__Gammaproteobacteria;o__Pseudomonadales;f__Moraxellaceae;g__Acinetobacter;s__Acinetobacter sp000369525
GCF_000369625.1	3.500761	Acinetobacter	d__Bacteria;p__Proteobacteria;c__Gammaproteobacteria;o__Pseudomonadales;f__Moraxellaceae;g__Acinetobacter;s__Acinetobacter variabilis
GCF_000369045.1	3.83031	Acinetobacter	d__Bacteria;p__Proteobacteria;c__Gammaproteobacteria;o__Pseudomonadales;f__Moraxellaceae;g__Acinetobacter;s__Acinetobacter pittii
GCF_000368065.1	4.231694	Acinetobacter	d__Bacteria;p__Proteobacteria;c__Gammaproteobacteria;o__Pseudomonadales;f__Moraxellaceae;g__Acinetobacter;s__Acinetobacter seifertii
GCF_002135205.1	3.89558	Acinetobacter	d__Bacteria;p__Proteobacteria;c__Gammaproteobacteria;o__Pseudomonadales;f__Moraxellaceae;g__Acinetobacter;s__Acinetobacter sp002135205
GCF_000368685.1	3.611649	Acinetobacter	d__Bacteria;p__Proteobacteria;c__Gammaproteobacteria;o__Pseudomonadales;f__Moraxellaceae;g__Acinetobacter;s__Acinetobacter baylyi
GCF_000313935.1	3.932253	Acinetobacter	d__Bacteria;p__Proteobacteria;c__Gammaproteobacteria;o__Pseudomonadales;f__Moraxellaceae;g__Acinetobacter;s__Acinetobacter sp000313935
GCF_000369505.1	3.486837	Acinetobacter	d__Bacteria;p__Proteobacteria;c__Gammaproteobacteria;o__Pseudomonadales;f__Moraxellaceae;g__Acinetobacter;s__Acinetobacter sp000369505
GCF_000368565.1	4.595172	Acinetobacter	d__Bacteria;p__Proteobacteria;c__Gammaproteobacteria;o__Pseudomonadales;f__Moraxellaceae;g__Acinetobacter;s__Acinetobacter gerneri
GCF_000369545.1	3.939333	Acinetobacter	d__Bacteria;p__Proteobacteria;c__Gammaproteobacteria;o__Pseudomonadales;f__Moraxellaceae;g__Acinetobacter;s__Acinetobacter sp000369545
GCF_000369805.1	3.92951	Acinetobacter	d__Bacteria;p__Proteobacteria;c__Gammaproteobacteria;o__Pseudomonadales;f__Moraxellaceae;g__Acinetobacter;s__Acinetobacter sp000369805
GCF_000399685.1	3.836826	Acinetobacter	d__Bacteria;p__Proteobacteria;c__Gammaproteobacteria;o__Pseudomonadales;f__Moraxellaceae;g__Acinetobacter;s__Acinetobacter pittii_E
GCF_003101015.1	2.263191	Actinobacillus	d__Bacteria;p__Proteobacteria;c__Gammaproteobacteria;o__Enterobacterales;f__Pasteurellaceae;g__Actinobacillus_A;s__Actinobacillus_A porcitonsillarum
GCF_900638385.1	1.837244	Actinobacillus	d__Bacteria;p__Proteobacteria;c__Gammaproteobacteria;o__Enterobacterales;f__Pasteurellaceae;g__Actinobacillus_C;s__Actinobacillus_C delphinicola
GCF_006546835.1	3.348294	Actinomyces	d__Bacteria;p__Actinobacteriota;c__Actinomycetia;o__Actinomycetales;f__Actinomycetaceae;g__Actinomyces;s__Actinomyces johnsonii
GCF_000220835.1	2.828172	Actinomyces	d__Bacteria;p__Actinobacteriota;c__Actinomycetia;o__Actinomycetales;f__Actinomycetaceae;g__Actinomyces;s__Actinomyces sp000220835
GCF_006546825.1	3.168954	Actinomyces	d__Bacteria;p__Actinobacteriota;c__Actinomycetia;o__Actinomycetales;f__Actinomycetaceae;g__Actinomyces;s__Actinomyces oris
GCF_001956585.1	3.11969	Actinomyces	d__Bacteria;p__Actinobacteriota;c__Actinomycetia;o__Actinomycetales;f__Actinomycetaceae;g__Actinomyces;s__Actinomyces naeslundii
GCF_001553565.1	3.051613	Actinomyces	d__Bacteria;p__Actinobacteriota;c__Actinomycetia;o__Actinomycetales;f__Actinomycetaceae;g__Actinomyces;s__Actinomyces radicidentis
GCF_003860075.1	3.10377	Actinomyces	d__Bacteria;p__Actinobacteriota;c__Actinomycetia;o__Actinomycetales;f__Actinomycetaceae;g__Actinomyces;s__Actinomyces bowdenii
GCF_003148685.1	10.797414	Actinoplanes	d__Bacteria;p__Actinobacteriota;c__Actinomycetia;o__Mycobacteriales;f__Micromonosporaceae;g__Actinoplanes;s__Actinoplanes xinjiangensis
GCF_900104725.1	10.654181	Actinoplanes	d__Bacteria;p__Actinobacteriota;c__Actinomycetia;o__Mycobacteriales;f__Micromonosporaceae;g__Actinoplanes;s__Actinoplanes derwentensis
GCF_002263515.1	5.24393	Actinopolyspora	d__Bacteria;p__Actinobacteriota;c__Actinomycetia;o__Mycobacteriales;f__Pseudonocardiaceae;g__Actinopolyspora;s__Actinopolyspora erythraea
GCF_000384035.1	4.23335	Actinopolyspora	d__Bacteria;p__Actinobacteriota;c__Actinomycetia;o__Mycobacteriales;f__Pseudonocardiaceae;g__Actinopolyspora;s__Actinopolyspora mortivallis
GCF_900112765.1	5.240643	Actinopolyspora	d__Bacteria;p__Actinobacteriota;c__Actinomycetia;o__Mycobacteriales;f__Pseudonocardiaceae;g__Actinopolyspora;s__Actinopolyspora alba
GCF_006716775.1	5.042623	Actinopolyspora	d__Bacteria;p__Actinobacteriota;c__Actinomycetia;o__Mycobacteriales;f__Pseudonocardiaceae;g__Actinopolyspora;s__Actinopolyspora sp006716775
GCF_000411135.1	2.092357	Actinotignum	d__Bacteria;p__Actinobacteriota;c__Actinomycetia;o__Actinomycetales;f__Actinomycetaceae;g__Actinotignum;s__Actinotignum schaalii_A
GCF_000420445.1	1.920341	Actinotignum	d__Bacteria;p__Actinobacteriota;c__Actinomycetia;o__Actinomycetales;f__Actinomycetaceae;g__Actinotignum;s__Actinotignum urinale
GCF_003957255.1	2.038007	Actinotignum	d__Bacteria;p__Actinobacteriota;c__Actinomycetia;o__Actinomycetales;f__Actinomycetaceae;g__Actinotignum;s__Actinotignum sanguinis
GCF_002201475.1	3.802913	Acutalibacter	d__Bacteria;p__Firmicutes_A;c__Clostridia;o__Oscillospirales;f__Acutalibacteraceae;g__Acutalibacter;s__Acutalibacter muris
GCA_000435395.1	2.550619	Acutalibacter	d__Bacteria;p__Firmicutes_A;c__Clostridia;o__Oscillospirales;f__Acutalibacteraceae;g__Acutalibacter;s__Acutalibacter sp000435395
GCF_900048895.1	3.671597	Acutalibacter	d__Bacteria;p__Firmicutes_A;c__Clostridia;o__Oscillospirales;f__Acutalibacteraceae;g__Acutalibacter;s__Acutalibacter timonensis
GCA_900543305.1	2.621392	Acutalibacter	d__Bacteria;p__Firmicutes_A;c__Clostridia;o__Oscillospirales;f__Acutalibacteraceae;g__Acutalibacter;s__Acutalibacter sp900543305
GCA_000432995.1	2.704634	Acutalibacter	d__Bacteria;p__Firmicutes_A;c__Clostridia;o__Oscillospirales;f__Acutalibacteraceae;g__Acutalibacter;s__Acutalibacter sp000432995
GCF_003023845.1	7.248201	Adhaeribacter	d__Bacteria;p__Bacteroidota;c__Bacteroidia;o__Cytophagales;f__Hymenobacteraceae;g__Adhaeribacter;s__Adhaeribacter sp003023845
GCF_000473365.1	5.168091	Adhaeribacter	d__Bacteria;p__Bacteroidota;c__Bacteroidia;o__Cytophagales;f__Hymenobacteraceae;g__Adhaeribacter;s__Adhaeribacter aquaticus
GCF_000422625.1	3.009872	Adlercreutzia	d__Bacteria;p__Actinobacteriota;c__Coriobacteriia;o__Coriobacteriales;f__Eggerthellaceae;g__Adlercreutzia;s__Adlercreutzia mucosicola
GCF_004793465.1	2.810686	Adlercreutzia	d__Bacteria;p__Actinobacteriota;c__Coriobacteriia;o__Coriobacteriales;f__Eggerthellaceae;g__Adlercreutzia;s__Adlercreutzia sp004793465
GCF_003340305.1	2.822848	Adlercreutzia	d__Bacteria;p__Actinobacteriota;c__Coriobacteriia;o__Coriobacteriales;f__Eggerthellaceae;g__Adlercreutzia;s__Adlercreutzia celatus_A
GCF_000403355.2	2.955616	Adlercreutzia	d__Bacteria;p__Actinobacteriota;c__Coriobacteriia;o__Coriobacteriales;f__Eggerthellaceae;g__Adlercreutzia;s__Adlercreutzia caecimuris
GCF_000478885.1	2.862526	Adlercreutzia	d__Bacteria;p__Actinobacteriota;c__Coriobacteriia;o__Coriobacteriales;f__Eggerthellaceae;g__Adlercreutzia;s__Adlercreutzia equolifaciens
GCF_000429125.1	4.042904	Aequorivita	d__Bacteria;p__Bacteroidota;c__Bacteroidia;o__Flavobacteriales;f__Flavobacteriaceae;g__Aequorivita;s__Aequorivita capsosiphonis
GCF_001641085.1	3.190776	Aequorivita	d__Bacteria;p__Bacteroidota;c__Bacteroidia;o__Flavobacteriales;f__Flavobacteriaceae;g__Aequorivita;s__Aequorivita soesokkakensis
GCF_900489485.1	3.305581	Aequorivita	d__Bacteria;p__Bacteroidota;c__Bacteroidia;o__Flavobacteriales;f__Flavobacteriaceae;g__Aequorivita;s__Aequorivita lipolytica
GCF_001813115.1	2.176154	Aerococcus	d__Bacteria;p__Firmicutes;c__Bacilli;o__Lactobacillales;f__Aerococcaceae;g__Aerococcus;s__Aerococcus sp001813115
GCF_001543105.1	1.63492	Aerococcus	d__Bacteria;p__Firmicutes;c__Bacilli;o__Lactobacillales;f__Aerococcaceae;g__Aerococcus;s__Aerococcus christensenii
GCF_001543245.1	1.8314	Aerococcus	d__Bacteria;p__Firmicutes;c__Bacilli;o__Lactobacillales;f__Aerococcaceae;g__Aerococcus;s__Aerococcus urinaehominis
GCF_002884575.1	2.127773	Aerococcus	d__Bacteria;p__Firmicutes;c__Bacilli;o__Lactobacillales;f__Aerococcaceae;g__Aerococcus;s__Aerococcus urinae_D
GCF_001428805.1	3.919167	Aeromicrobium	d__Bacteria;p__Actinobacteriota;c__Actinomycetia;o__Propionibacteriales;f__Nocardioidaceae;g__Aeromicrobium;s__Aeromicrobium sp001428805
GCF_001426755.1	3.575694	Aeromicrobium	d__Bacteria;p__Actinobacteriota;c__Actinomycetia;o__Propionibacteriales;f__Nocardioidaceae;g__Aeromicrobium;s__Aeromicrobium sp001426755
GCF_001425755.1	3.874254	Aeromicrobium	d__Bacteria;p__Actinobacteriota;c__Actinomycetia;o__Propionibacteriales;f__Nocardioidaceae;g__Aeromicrobium;s__Aeromicrobium sp001425755
GCF_000764645.1	4.717507	Aeromonas	d__Bacteria;p__Proteobacteria;c__Gammaproteobacteria;o__Enterobacterales;f__Aeromonadaceae;g__Aeromonas;s__Aeromonas finlandiensis
GCF_000388115.1	4.236171	Aeromonas	d__Bacteria;p__Proteobacteria;c__Gammaproteobacteria;o__Enterobacterales;f__Aeromonadaceae;g__Aeromonas;s__Aeromonas molluscorum
GCF_000820225.1	4.51642	Aeromonas	d__Bacteria;p__Proteobacteria;c__Gammaproteobacteria;o__Enterobacterales;f__Aeromonadaceae;g__Aeromonas;s__Aeromonas veronii
GCF_000336555.1	4.399548	Afipia	d__Bacteria;p__Proteobacteria;c__Alphaproteobacteria;o__Rhizobiales;f__Xanthobacteraceae;g__Afipia;s__Afipia clevelandensis
GCF_000218565.1	3.896074	Afipia	d__Bacteria;p__Proteobacteria;c__Alphaproteobacteria;o__Rhizobiales;f__Xanthobacteraceae;g__Afipia;s__Afipia carboxidovorans
GCF_001405615.1	3.567818	Agathobacter	d__Bacteria;p__Firmicutes_A;c__Clostridia;o__Lachnospirales;f__Lachnospiraceae;g__Agathobacter;s__Agathobacter faecis
GCA_900546625.1	2.934809	Agathobacter	d__Bacteria;p__Firmicutes_A;c__Clostridia;o__Lachnospirales;f__Lachnospiraceae;g__Agathobacter;s__Agathobacter sp900546625
GCA_900547695.1	3.090102	Agathobacter	d__Bacteria;p__Firmicutes_A;c__Clostridia;o__Lachnospirales;f__Lachnospiraceae;g__Agathobacter;s__Agathobacter sp900547695
GCF_900291975.1	3.218823	Agathobaculum	d__Bacteria;p__Firmicutes_A;c__Clostridia;o__Oscillospirales;f__Butyricicoccaceae;g__Agathobaculum;s__Agathobaculum sp900291975
GCF_003481705.1	2.881618	Agathobaculum	d__Bacteria;p__Firmicutes_A;c__Clostridia;o__Oscillospirales;f__Butyricicoccaceae;g__Agathobaculum;s__Agathobaculum sp003481705
GCF_900177685.1	3.582686	Agreia	d__Bacteria;p__Actinobacteriota;c__Actinomycetia;o__Actinomycetales;f__Microbacteriaceae;g__Agreia;s__Agreia pratensis
GCF_001421485.1	3.54215	Agreia	d__Bacteria;p__Actinobacteriota;c__Actinomycetia;o__Actinomycetales;f__Microbacteriaceae;g__Agreia;s__Agreia sp001421485
GCF_002915175.1	5.464393	Agrobacterium	d__Bacteria;p__Proteobacteria;c__Alphaproteobacteria;o__Rhizobiales;f__Rhizobiaceae;g__Agrobacterium;s__Agrobacterium rosae
GCF_001422245.1	5.046934	Agrobacterium	d__Bacteria;p__Proteobacteria;c__Alphaproteobacteria;o__Rhizobiales;f__Rhizobiaceae;g__Agrobacterium;s__Agrobacterium sp001422245
GCF_004959775.1	4.22893	Agromyces	d__Bacteria;p__Actinobacteriota;c__Actinomycetia;o__Actinomycetales;f__Microbacteriaceae;g__Agromyces;s__Agromyces sp004959775
GCF_003070885.1	3.052052	Agromyces	d__Bacteria;p__Actinobacteriota;c__Actinomycetia;o__Actinomycetales;f__Microbacteriaceae;g__Agromyces;s__Agromyces sp003070885
GCF_003710805.1	4.060518	Agromyces	d__Bacteria;p__Actinobacteriota;c__Actinomycetia;o__Actinomycetales;f__Microbacteriaceae;g__Agromyces;s__Agromyces sp003710805
GCF_004134865.1	4.009498	Agromyces	d__Bacteria;p__Actinobacteriota;c__Actinomycetia;o__Actinomycetales;f__Microbacteriaceae;g__Agromyces;s__Agromyces fucosus
GCF_001429165.1	4.158469	Agromyces	d__Bacteria;p__Actinobacteriota;c__Actinomycetia;o__Actinomycetales;f__Microbacteriaceae;g__Agromyces;s__Agromyces sp001429165
GCF_000421545.1	3.730505	Agromyces	d__Bacteria;p__Actinobacteriota;c__Actinomycetia;o__Actinomycetales;f__Microbacteriaceae;g__Agromyces;s__Agromyces italicus
GCF_001620055.1	3.336617	Agromyces	d__Bacteria;p__Actinobacteriota;c__Actinomycetia;o__Actinomycetales;f__Microbacteriaceae;g__Agromyces;s__Agromyces sp001620055
GCF_001293565.1	3.44103	Ahrensia	d__Bacteria;p__Proteobacteria;c__Alphaproteobacteria;o__Rhizobiales;f__Rhizobiaceae;g__Ahrensia;s__Ahrensia marina
GCF_000374465.1	3.36477	Ahrensia	d__Bacteria;p__Proteobacteria;c__Alphaproteobacteria;o__Rhizobiales;f__Rhizobiaceae;g__Ahrensia;s__Ahrensia kielensis
GCA_900545155.1	3.274386	Akkermansia	d__Bacteria;p__Verrucomicrobiota;c__Verrucomicrobiae;o__Verrucomicrobiales;f__Akkermansiaceae;g__Akkermansia;s__Akkermansia sp900545155
GCF_000020225.1	2.664102	Akkermansia	d__Bacteria;p__Verrucomicrobiota;c__Verrucomicrobiae;o__Verrucomicrobiales;f__Akkermansiaceae;g__Akkermansia;s__Akkermansia muciniphila
GCF_900184965.1	2.859163	Akkermansia	d__Bacteria;p__Verrucomicrobiota;c__Verrucomicrobiae;o__Verrucomicrobiales;f__Akkermansiaceae;g__Akkermansia;s__Akkermansia muciniphila_A
GCF_002885095.1	3.096868	Akkermansia	d__Bacteria;p__Verrucomicrobiota;c__Verrucomicrobiae;o__Verrucomicrobiales;f__Akkermansiaceae;g__Akkermansia;s__Akkermansia muciniphila_B
GCF_001580195.1	3.113726	Akkermansia	d__Bacteria;p__Verrucomicrobiota;c__Verrucomicrobiae;o__Verrucomicrobiales;f__Akkermansiaceae;g__Akkermansia;s__Akkermansia sp001580195
GCF_001683795.1	3.157849	Akkermansia	d__Bacteria;p__Verrucomicrobiota;c__Verrucomicrobiae;o__Verrucomicrobiales;f__Akkermansiaceae;g__Akkermansia;s__Akkermansia glycaniphila
GCF_900116615.1	5.42616	Algoriphagus	d__Bacteria;p__Bacteroidota;c__Bacteroidia;o__Cytophagales;f__Cyclobacteriaceae;g__Algoriphagus;s__Algoriphagus locisalis
GCF_000429405.1	4.431678	Algoriphagus	d__Bacteria;p__Bacteroidota;c__Bacteroidia;o__Cytophagales;f__Cyclobacteriaceae;g__Algoriphagus;s__Algoriphagus marincola
GCF_900108085.1	4.834448	Algoriphagus	d__Bacteria;p__Bacteroidota;c__Bacteroidia;o__Cytophagales;f__Cyclobacteriaceae;g__Algoriphagus;s__Algoriphagus boritolerans
GCF_000429465.1	4.712065	Algoriphagus	d__Bacteria;p__Bacteroidota;c__Bacteroidia;o__Cytophagales;f__Cyclobacteriaceae;g__Algoriphagus;s__Algoriphagus vanfongensis
GCF_001936475.1	4.87328	Algoriphagus	d__Bacteria;p__Bacteroidota;c__Bacteroidia;o__Cytophagales;f__Cyclobacteriaceae;g__Algoriphagus;s__Algoriphagus marinus
GCF_002150505.1	4.984532	Algoriphagus	d__Bacteria;p__Bacteroidota;c__Bacteroidia;o__Cytophagales;f__Cyclobacteriaceae;g__Algoriphagus;s__Algoriphagus ratkowskyi
GCF_002807035.1	4.492416	Algoriphagus	d__Bacteria;p__Bacteroidota;c__Bacteroidia;o__Cytophagales;f__Cyclobacteriaceae;g__Algoriphagus;s__Algoriphagus sp002807035
GCF_003259255.1	4.839424	Algoriphagus	d__Bacteria;p__Bacteroidota;c__Bacteroidia;o__Cytophagales;f__Cyclobacteriaceae;g__Algoriphagus;s__Algoriphagus sp003259255
GCF_900148515.1	4.802154	Algoriphagus	d__Bacteria;p__Bacteroidota;c__Bacteroidia;o__Cytophagales;f__Cyclobacteriaceae;g__Algoriphagus;s__Algoriphagus zhangzhouensis
GCF_004023405.1	3.277178	Aliarcobacter	d__Bacteria;p__Campylobacterota;c__Campylobacteria;o__Campylobacterales;f__Arcobacteraceae;g__Aliarcobacter;s__Aliarcobacter venerupis
GCF_004214815.1	1.91508	Aliarcobacter	d__Bacteria;p__Campylobacterota;c__Campylobacteria;o__Campylobacterales;f__Arcobacteraceae;g__Aliarcobacter;s__Aliarcobacter thereius
GCF_003544815.1	2.639269	Aliarcobacter	d__Bacteria;p__Campylobacterota;c__Campylobacteria;o__Campylobacterales;f__Arcobacteraceae;g__Aliarcobacter;s__Aliarcobacter suis
GCF_900187115.1	2.347607	Aliarcobacter	d__Bacteria;p__Campylobacterota;c__Campylobacteria;o__Campylobacterales;f__Arcobacteraceae;g__Aliarcobacter;s__Aliarcobacter butzleri
GCF_004115805.1	2.77503	Aliarcobacter	d__Bacteria;p__Campylobacterota;c__Campylobacteria;o__Campylobacterales;f__Arcobacteraceae;g__Aliarcobacter;s__Aliarcobacter cloacae
GCF_003544915.1	2.799949	Aliarcobacter	d__Bacteria;p__Campylobacterota;c__Campylobacteria;o__Campylobacterales;f__Arcobacteraceae;g__Aliarcobacter;s__Aliarcobacter ellisii
GCF_004214795.1	2.657991	Aliarcobacter	d__Bacteria;p__Campylobacterota;c__Campylobacteria;o__Campylobacterales;f__Arcobacteraceae;g__Aliarcobacter;s__Aliarcobacter pacificus
GCF_001572875.1	2.019737	Aliarcobacter	d__Bacteria;p__Campylobacterota;c__Campylobacteria;o__Campylobacterales;f__Arcobacteraceae;g__Aliarcobacter;s__Aliarcobacter cryaerophilus_A
GCF_003660105.1	2.10834	Aliarcobacter	d__Bacteria;p__Campylobacterota;c__Campylobacteria;o__Campylobacterales;f__Arcobacteraceae;g__Aliarcobacter;s__Aliarcobacter cryaerophilus
GCF_004115795.1	2.461253	Aliarcobacter	d__Bacteria;p__Campylobacterota;c__Campylobacteria;o__Campylobacterales;f__Arcobacteraceae;g__Aliarcobacter;s__Aliarcobacter aquimarinus
GCF_000585115.1	2.287768	Aliarcobacter	d__Bacteria;p__Campylobacterota;c__Campylobacteria;o__Campylobacterales;f__Arcobacteraceae;g__Aliarcobacter;s__Aliarcobacter lanthieri
GCF_003063295.1	2.215371	Aliarcobacter	d__Bacteria;p__Campylobacterota;c__Campylobacteria;o__Campylobacterales;f__Arcobacteraceae;g__Aliarcobacter;s__Aliarcobacter sp003063295
GCF_004299785.1	2.0169	Aliarcobacter	d__Bacteria;p__Campylobacterota;c__Campylobacteria;o__Campylobacterales;f__Arcobacteraceae;g__Aliarcobacter;s__Aliarcobacter porcinus
GCF_001399675.1	5.044184	Alicyclobacillus	d__Bacteria;p__Firmicutes;c__Alicyclobacillia;o__Alicyclobacillales;f__Alicyclobacillaceae;g__Alicyclobacillus_B;s__Alicyclobacillus_B ferrooxydans
GCF_001570745.1	2.78697	Alicyclobacillus	d__Bacteria;p__Firmicutes;c__Alicyclobacillia;o__Alicyclobacillales;f__Alicyclobacillaceae;g__Alicyclobacillus;s__Alicyclobacillus mali
GCF_900116805.1	3.78942	Alicyclobacillus	d__Bacteria;p__Firmicutes;c__Alicyclobacillia;o__Alicyclobacillales;f__Alicyclobacillaceae;g__Alicyclobacillus_H;s__Alicyclobacillus_H macrosporangiidus
GCF_000219875.1	3.124048	Alicyclobacillus	d__Bacteria;p__Firmicutes;c__Alicyclobacillia;o__Alicyclobacillales;f__Alicyclobacillaceae;g__Alicyclobacillus;s__Alicyclobacillus acidocaldarius_A
GCF_000024285.1	3.205686	Alicyclobacillus	d__Bacteria;p__Firmicutes;c__Alicyclobacillia;o__Alicyclobacillales;f__Alicyclobacillaceae;g__Alicyclobacillus;s__Alicyclobacillus acidocaldarius
GCF_000472905.1	3.398558	Alicyclobacillus	d__Bacteria;p__Firmicutes;c__Alicyclobacillia;o__Alicyclobacillales;f__Alicyclobacillaceae;g__Alicyclobacillus_A;s__Alicyclobacillus_A pomorum
GCF_001552675.1	2.79385	Alicyclobacillus	d__Bacteria;p__Firmicutes;c__Alicyclobacillia;o__Alicyclobacillales;f__Alicyclobacillaceae;g__Alicyclobacillus;s__Alicyclobacillus sendaiensis
GCF_000429525.1	3.272318	Alicyclobacillus	d__Bacteria;p__Firmicutes;c__Alicyclobacillia;o__Alicyclobacillales;f__Alicyclobacillaceae;g__Alicyclobacillus_A;s__Alicyclobacillus_A contaminans
GCF_000430585.1	3.310509	Alicyclobacillus	d__Bacteria;p__Firmicutes;c__Alicyclobacillia;o__Alicyclobacillales;f__Alicyclobacillaceae;g__Alicyclobacillus_G;s__Alicyclobacillus_G herbarius
GCF_001552655.1	3.421583	Alicyclobacillus	d__Bacteria;p__Firmicutes;c__Alicyclobacillia;o__Alicyclobacillales;f__Alicyclobacillaceae;g__Alicyclobacillus_G;s__Alicyclobacillus_G kakegawensis
GCF_001447355.1	2.809442	Alicyclobacillus	d__Bacteria;p__Firmicutes;c__Alicyclobacillia;o__Alicyclobacillales;f__Alicyclobacillaceae;g__Alicyclobacillus;s__Alicyclobacillus tengchongensis
GCF_900142255.1	3.045912	Alicyclobacillus	d__Bacteria;p__Firmicutes;c__Alicyclobacillia;o__Alicyclobacillales;f__Alicyclobacillaceae;g__Alicyclobacillus_I;s__Alicyclobacillus_I montanus
GCF_900129315.1	5.082244	Aliifodinibius	d__Bacteria;p__Bacteroidota;c__Rhodothermia;o__Balneolales;f__Balneolaceae;g__Aliifodinibius;s__Aliifodinibius roseus
GCF_002287075.1	3.583276	Aliifodinibius	d__Bacteria;p__Bacteroidota;c__Rhodothermia;o__Balneolales;f__Balneolaceae;g__Aliifodinibius;s__Aliifodinibius sp002287075
GCF_005869845.1	3.606883	Aliifodinibius	d__Bacteria;p__Bacteroidota;c__Rhodothermia;o__Balneolales;f__Balneolaceae;g__Aliifodinibius;s__Aliifodinibius sp005869845
GCF_900182555.1	4.434397	Aliifodinibius	d__Bacteria;p__Bacteroidota;c__Rhodothermia;o__Balneolales;f__Balneolaceae;g__Aliifodinibius;s__Aliifodinibius sediminis
GCF_000374505.1	3.865648	Alistipes	d__Bacteria;p__Bacteroidota;c__Bacteroidia;o__Bacteroidales;f__Rikenellaceae;g__Alistipes;s__Alistipes onderdonkii
GCA_900550925.1	1.935382	Alistipes	d__Bacteria;p__Bacteroidota;c__Bacteroidia;o__Bacteroidales;f__Rikenellaceae;g__Alistipes;s__Alistipes sp900550925
GCF_900107675.1	3.488964	Alistipes	d__Bacteria;p__Bacteroidota;c__Bacteroidia;o__Bacteroidales;f__Rikenellaceae;g__Alistipes;s__Alistipes timonensis
GCF_000265365.1	3.734239	Alistipes	d__Bacteria;p__Bacteroidota;c__Bacteroidia;o__Bacteroidales;f__Rikenellaceae;g__Alistipes;s__Alistipes finegoldii
GCF_900240235.1	3.04469	Alistipes	d__Bacteria;p__Bacteroidota;c__Bacteroidia;o__Bacteroidales;f__Rikenellaceae;g__Alistipes_A;s__Alistipes_A sp900240235
GCF_000231275.1	2.855429	Alistipes	d__Bacteria;p__Bacteroidota;c__Bacteroidia;o__Bacteroidales;f__Rikenellaceae;g__Alistipes_A;s__Alistipes_A indistinctus
GCF_002161445.1	3.055655	Alistipes	d__Bacteria;p__Bacteroidota;c__Bacteroidia;o__Bacteroidales;f__Rikenellaceae;g__Alistipes;s__Alistipes sp002161445
GCF_000154465.1	2.550678	Alistipes	d__Bacteria;p__Bacteroidota;c__Bacteroidia;o__Bacteroidales;f__Rikenellaceae;g__Alistipes;s__Alistipes putredinis
GCF_900290115.1	2.666117	Alistipes	d__Bacteria;p__Bacteroidota;c__Bacteroidia;o__Bacteroidales;f__Rikenellaceae;g__Alistipes;s__Alistipes sp900290115
GCF_003003885.1	5.226129	Aliterella	d__Bacteria;p__Cyanobacteria;c__Cyanobacteriia;o__Cyanobacteriales;f__Chroococcidiopsidaceae;g__Aliterella;s__Aliterella sp003003885
GCF_000332075.2	4.908825	Aliterella	d__Bacteria;p__Cyanobacteria;c__Cyanobacteriia;o__Cyanobacteriales;f__Chroococcidiopsidaceae;g__Aliterella;s__Aliterella sp000332075
GCF_900109825.1	2.600402	Alkalibacterium	d__Bacteria;p__Firmicutes;c__Bacilli;o__Lactobacillales;f__Carnobacteriaceae;g__Alkalibacterium;s__Alkalibacterium putridalgicola
GCF_000585255.1	2.328046	Alkalibacterium	d__Bacteria;p__Firmicutes;c__Bacilli;o__Lactobacillales;f__Carnobacteriaceae;g__Alkalibacterium;s__Alkalibacterium sp000585255
GCA_007130865.1	3.728401	Alkalispirochaeta	d__Bacteria;p__Spirochaetota;c__Spirochaetia;o__Spirochaetales;f__Alkalispirochaetaceae;g__Alkalispirochaeta;s__Alkalispirochaeta sp007130865
GCF_900156105.1	3.309052	Alkalispirochaeta	d__Bacteria;p__Spirochaetota;c__Spirochaetia;o__Spirochaetales;f__Alkalispirochaetaceae;g__Alkalispirochaeta;s__Alkalispirochaeta americana
GCF_000373545.1	3.358314	Alkalispirochaeta	d__Bacteria;p__Spirochaetota;c__Spirochaetia;o__Spirochaetales;f__Alkalispirochaetaceae;g__Alkalispirochaeta;s__Alkalispirochaeta alkalica
GCF_900465755.1	5.623817	Allorhizobium	d__Bacteria;p__Proteobacteria;c__Alphaproteobacteria;o__Rhizobiales;f__Rhizobiaceae;g__Allorhizobium;s__Allorhizobium sp900465755
GCF_005860795.1	4.308598	Allorhizobium	d__Bacteria;p__Proteobacteria;c__Alphaproteobacteria;o__Rhizobiales;f__Rhizobiaceae;g__Allorhizobium;s__Allorhizobium sp005860795
GCF_001938985.1	5.41802	Allorhizobium	d__Bacteria;p__Proteobacteria;c__Alphaproteobacteria;o__Rhizobiales;f__Rhizobiaceae;g__Allorhizobium;s__Allorhizobium taibaishanense
GCF_004912135.1	4.977406	Allorhizobium	d__Bacteria;p__Proteobacteria;c__Alphaproteobacteria;o__Rhizobiales;f__Rhizobiaceae;g__Allorhizobium;s__Allorhizobium rosettiformans
GCF_000300855.1	5.085061	Allorhizobium	d__Bacteria;p__Proteobacteria;c__Alphaproteobacteria;o__Rhizobiales;f__Rhizobiaceae;g__Allorhizobium;s__Allorhizobium albertimagni
GCF_001296045.1	4.875399	Allorhizobium	d__Bacteria;p__Proteobacteria;c__Alphaproteobacteria;o__Rhizobiales;f__Rhizobiaceae;g__Allorhizobium;s__Allorhizobium sp001296045
GCF_003205195.1	4.933972	Allorhizobium	d__Bacteria;p__Proteobacteria;c__Alphaproteobacteria;o__Rhizobiales;f__Rhizobiaceae;g__Allorhizobium;s__Allorhizobium wuzhouense
GCF_006443685.1	4.843317	Allorhizobium	d__Bacteria;p__Proteobacteria;c__Alphaproteobacteria;o__Rhizobiales;f__Rhizobiaceae;g__Allorhizobium;s__Allorhizobium sp006443685
GCF_004332295.1	1.959824	Alloscardovia	d__Bacteria;p__Actinobacteriota;c__Actinomycetia;o__Actinomycetales;f__Bifidobacteriaceae;g__Alloscardovia;s__Alloscardovia sp004332295
GCF_000376885.1	1.884654	Alloscardovia	d__Bacteria;p__Actinobacteriota;c__Actinomycetia;o__Actinomycetales;f__Bifidobacteriaceae;g__Alloscardovia;s__Alloscardovia criceti
GCF_004135585.1	6.07708	Allosphingosinicella	d__Bacteria;p__Proteobacteria;c__Alphaproteobacteria;o__Sphingomonadales;f__Sphingomonadaceae;g__Allosphingosinicella;s__Allosphingosinicella sp004135585
GCF_004151485.1	4.703178	Allosphingosinicella	d__Bacteria;p__Proteobacteria;c__Alphaproteobacteria;o__Sphingomonadales;f__Sphingomonadaceae;g__Allosphingosinicella;s__Allosphingosinicella sp004151485
GCF_003347635.1	4.950502	Allosphingosinicella	d__Bacteria;p__Proteobacteria;c__Alphaproteobacteria;o__Sphingomonadales;f__Sphingomonadaceae;g__Allosphingosinicella;s__Allosphingosinicella sp003347635
GCF_003605755.1	3.304416	Altererythrobacter	d__Bacteria;p__Proteobacteria;c__Alphaproteobacteria;o__Sphingomonadales;f__Sphingomonadaceae;g__Altererythrobacter_B;s__Altererythrobacter_B sp003605755
GCF_001281485.1	2.786256	Altererythrobacter	d__Bacteria;p__Proteobacteria;c__Alphaproteobacteria;o__Sphingomonadales;f__Sphingomonadaceae;g__Altererythrobacter;s__Altererythrobacter epoxidivorans
GCF_005434975.1	3.097651	Altererythrobacter	d__Bacteria;p__Proteobacteria;c__Alphaproteobacteria;o__Sphingomonadales;f__Sphingomonadaceae;g__Altererythrobacter_D;s__Altererythrobacter_D lutipelagi
GCF_004135625.1	3.007728	Altererythrobacter	d__Bacteria;p__Proteobacteria;c__Alphaproteobacteria;o__Sphingomonadales;f__Sphingomonadaceae;g__Altererythrobacter_A;s__Altererythrobacter_A sp004135625
GCF_000013005.1	3.052398	Altererythrobacter	d__Bacteria;p__Proteobacteria;c__Alphaproteobacteria;o__Sphingomonadales;f__Sphingomonadaceae;g__Altererythrobacter_D;s__Altererythrobacter_D litoralis_A
GCF_000020585.3	4.480937	Alteromonas	d__Bacteria;p__Proteobacteria;c__Gammaproteobacteria;o__Enterobacterales;f__Alteromonadaceae;g__Alteromonas;s__Alteromonas mediterranea
GCF_002807665.1	3.914585	Alteromonas	d__Bacteria;p__Proteobacteria;c__Gammaproteobacteria;o__Enterobacterales;f__Alteromonadaceae;g__Alteromonas_E;s__Alteromonas_E facilis
GCF_003443615.1	4.458618	Alteromonas	d__Bacteria;p__Proteobacteria;c__Gammaproteobacteria;o__Enterobacterales;f__Alteromonadaceae;g__Alteromonas;s__Alteromonas sp003443615
GCF_001953635.1	4.433598	Alteromonas	d__Bacteria;p__Proteobacteria;c__Gammaproteobacteria;o__Enterobacterales;f__Alteromonadaceae;g__Alteromonas;s__Alteromonas abrolhosensis
GCF_001885075.1	4.3949	Alteromonas	d__Bacteria;p__Proteobacteria;c__Gammaproteobacteria;o__Enterobacterales;f__Alteromonadaceae;g__Alteromonas;s__Alteromonas sp001885075
GCF_003148805.1	5.603683	Aminobacter	d__Bacteria;p__Proteobacteria;c__Alphaproteobacteria;o__Rhizobiales;f__Rhizobiaceae;g__Aminobacter;s__Aminobacter sp003148805
GCF_001424795.1	5.239945	Aminobacter	d__Bacteria;p__Proteobacteria;c__Alphaproteobacteria;o__Rhizobiales;f__Rhizobiaceae;g__Aminobacter;s__Aminobacter sp001424795
GCF_000024605.1	2.157067	Ammonifex	d__Bacteria;p__Firmicutes_B;c__Desulfotomaculia;o__Ammonifexales;f__Ammonificaceae;g__Ammonifex;s__Ammonifex degensii
GCF_003368535.1	2.111834	Ammonifex	d__Bacteria;p__Firmicutes_B;c__Desulfotomaculia;o__Ammonifexales;f__Ammonificaceae;g__Ammonifex;s__Ammonifex thiophilus
GCF_000384295.1	10.858503	Amycolatopsis	d__Bacteria;p__Actinobacteriota;c__Actinomycetia;o__Mycobacteriales;f__Pseudonocardiaceae;g__Amycolatopsis;s__Amycolatopsis balhimycina
GCF_000473265.1	8.693468	Amycolatopsis	d__Bacteria;p__Actinobacteriota;c__Actinomycetia;o__Mycobacteriales;f__Pseudonocardiaceae;g__Amycolatopsis;s__Amycolatopsis thermoflava
GCF_000411975.1	8.920384	Amycolatopsis	d__Bacteria;p__Actinobacteriota;c__Actinomycetia;o__Mycobacteriales;f__Pseudonocardiaceae;g__Amycolatopsis;s__Amycolatopsis orientalis_D
GCF_000220945.1	10.236779	Amycolatopsis	d__Bacteria;p__Actinobacteriota;c__Actinomycetia;o__Mycobacteriales;f__Pseudonocardiaceae;g__Amycolatopsis;s__Amycolatopsis mediterranei
GCF_001995215.1	9.217912	Amycolatopsis	d__Bacteria;p__Actinobacteriota;c__Actinomycetia;o__Mycobacteriales;f__Pseudonocardiaceae;g__Amycolatopsis;s__Amycolatopsis azurea
GCF_000383915.1	8.704271	Amycolatopsis	d__Bacteria;p__Actinobacteriota;c__Actinomycetia;o__Mycobacteriales;f__Pseudonocardiaceae;g__Amycolatopsis;s__Amycolatopsis benzoatilytica
GCF_000384315.1	9.111009	Amycolatopsis	d__Bacteria;p__Actinobacteriota;c__Actinomycetia;o__Mycobacteriales;f__Pseudonocardiaceae;g__Amycolatopsis;s__Amycolatopsis nigrescens
GCF_000519205.1	8.777509	Amycolatopsis	d__Bacteria;p__Actinobacteriota;c__Actinomycetia;o__Mycobacteriales;f__Pseudonocardiaceae;g__Amycolatopsis;s__Amycolatopsis taiwanensis
GCF_002159765.1	2.370942	An7	d__Bacteria;p__Actinobacteriota;c__Coriobacteriia;o__Coriobacteriales;f__Coriobacteriaceae;g__An7;s__An7 sp002159765
GCF_002161805.1	2.215898	An7	d__Bacteria;p__Actinobacteriota;c__Coriobacteriia;o__Coriobacteriales;f__Coriobacteriaceae;g__An7;s__An7 sp002161805
GCF_002159335.1	2.367365	An7	d__Bacteria;p__Actinobacteriota;c__Coriobacteriia;o__Coriobacteriales;f__Coriobacteriaceae;g__An7;s__An7 sp002159335
GCF_000317695.1	7.063285	Anabaena	d__Bacteria;p__Cyanobacteria;c__Cyanobacteriia;o__Cyanobacteriales;f__Nostocaceae;g__Anabaena_A;s__Anabaena_A cylindrica
GCF_000332135.1	5.886741	Anabaena	d__Bacteria;p__Cyanobacteria;c__Cyanobacteriia;o__Cyanobacteriales;f__Nostocaceae;g__Anabaena;s__Anabaena sp000332135
GCA_003990705.1	7.527697	Anabaenopsis	d__Bacteria;p__Cyanobacteria;c__Cyanobacteriia;o__Cyanobacteriales;f__Nostocaceae;g__Anabaenopsis;s__Anabaenopsis sp003990705
GCF_000316625.1	6.329823	Anabaenopsis	d__Bacteria;p__Cyanobacteria;c__Cyanobacteriia;o__Cyanobacteriales;f__Nostocaceae;g__Anabaenopsis;s__Anabaenopsis sp000316625
GCF_000312365.2	2.265938	Anaerococcus	d__Bacteria;p__Firmicutes_A;c__Clostridia;o__Tissierellales;f__Helcococcaceae;g__Anaerococcus;s__Anaerococcus provencensis
GCA_900541365.1	1.676978	Anaerococcus	d__Bacteria;p__Firmicutes_A;c__Clostridia;o__Tissierellales;f__Helcococcaceae;g__Anaerococcus;s__Anaerococcus sp900541365
GCF_000307225.1	2.049433	Anaerococcus	d__Bacteria;p__Firmicutes_A;c__Clostridia;o__Tissierellales;f__Helcococcaceae;g__Anaerococcus;s__Anaerococcus vaginalis_B
GCF_000159095.1	2.145347	Anaerococcus	d__Bacteria;p__Firmicutes_A;c__Clostridia;o__Tissierellales;f__Helcococcaceae;g__Anaerococcus;s__Anaerococcus tetradius
GCF_000163295.1	1.891767	Anaerococcus	d__Bacteria;p__Firmicutes_A;c__Clostridia;o__Tissierellales;f__Helcococcaceae;g__Anaerococcus;s__Anaerococcus vaginalis
GCF_000321005.1	1.795828	Anaerococcus	d__Bacteria;p__Firmicutes_A;c__Clostridia;o__Tissierellales;f__Helcococcaceae;g__Anaerococcus;s__Anaerococcus senegalensis
GCF_001487145.1	1.929163	Anaerococcus	d__Bacteria;p__Firmicutes_A;c__Clostridia;o__Tissierellales;f__Helcococcaceae;g__Anaerococcus;s__Anaerococcus rubeinfantis
GCF_900258475.1	2.246296	Anaerococcus	d__Bacteria;p__Firmicutes_A;c__Clostridia;o__Tissierellales;f__Helcococcaceae;g__Anaerococcus;s__Anaerococcus sp900258475
GCF_900240295.1	2.206375	Anaeroglobus	d__Bacteria;p__Firmicutes_C;c__Negativicutes;o__Veillonellales;f__Megasphaeraceae;g__Anaeroglobus;s__Anaeroglobus sp900240295
GCF_900095855.1	1.715864	Anaeroglobus	d__Bacteria;p__Firmicutes_C;c__Negativicutes;o__Veillonellales;f__Megasphaeraceae;g__Anaeroglobus;s__Anaeroglobus massiliensis
GCF_000165735.1	1.765528	Anaeroglobus	d__Bacteria;p__Firmicutes_C;c__Negativicutes;o__Veillonellales;f__Megasphaeraceae;g__Anaeroglobus;s__Anaeroglobus micronuciformis
GCF_000239275.1	1.798854	Anaeroglobus	d__Bacteria;p__Firmicutes_C;c__Negativicutes;o__Veillonellales;f__Megasphaeraceae;g__Anaeroglobus;s__Anaeroglobus geminatus
GCF_000017505.1	5.27799	Anaeromyxobacter	d__Bacteria;p__Myxococcota;c__Myxococcia;o__Myxococcales;f__Anaeromyxobacteraceae;g__Anaeromyxobacter;s__Anaeromyxobacter sp000017505
GCF_000964525.1	4.863754	Anaeromyxobacter	d__Bacteria;p__Myxococcota;c__Myxococcia;o__Myxococcales;f__Anaeromyxobacteraceae;g__Anaeromyxobacter;s__Anaeromyxobacter sp000964525
GCF_000013385.1	5.013479	Anaeromyxobacter	d__Bacteria;p__Myxococcota;c__Myxococcia;o__Myxococcales;f__Anaeromyxobacteraceae;g__Anaeromyxobacter;s__Anaeromyxobacter dehalogenans_B
GCF_004006535.1	2.233538	Anaerosphaera	d__Bacteria;p__Firmicutes_A;c__Clostridia;o__Tissierellales;f__Peptoniphilaceae;g__Anaerosphaera;s__Anaerosphaera sp004006535
GCF_900129925.1	2.021907	Anaerosphaera	d__Bacteria;p__Firmicutes_A;c__Clostridia;o__Tissierellales;f__Peptoniphilaceae;g__Anaerosphaera;s__Anaerosphaera aminiphila
GCF_001611555.1	3.968191	Anaerosporomusa	d__Bacteria;p__Firmicutes_C;c__Negativicutes;o__Sporomusales;f__Acetonemaceae;g__Anaerosporomusa;s__Anaerosporomusa subterranea
GCA_900542835.1	3.55992	Anaerosporomusa	d__Bacteria;p__Firmicutes_C;c__Negativicutes;o__Sporomusales;f__Acetonemaceae;g__Anaerosporomusa;s__Anaerosporomusa sp900542835
GCF_001561955.1	3.120417	Anaerotignum	d__Bacteria;p__Firmicutes_A;c__Clostridia;o__Lachnospirales;f__Anaerotignaceae;g__Anaerotignum;s__Anaerotignum propionicum
GCF_001304995.1	2.727522	Anaerotignum	d__Bacteria;p__Firmicutes_A;c__Clostridia;o__Lachnospirales;f__Anaerotignaceae;g__Anaerotignum;s__Anaerotignum sp001304995
GCF_900141865.1	2.781134	Anaerovibrio	d__Bacteria;p__Firmicutes_C;c__Negativicutes;o__Selenomonadales;f__Selenomonadaceae;g__Anaerovibrio;s__Anaerovibrio lipolyticus
GCA_900548165.1	2.119686	Anaerovibrio	d__Bacteria;p__Firmicutes_C;c__Negativicutes;o__Selenomonadales;f__Selenomonadaceae;g__Anaerovibrio;s__Anaerovibrio sp900548165
GCF_000622005.1	2.780749	Anaerovibrio	d__Bacteria;p__Firmicutes_C;c__Negativicutes;o__Selenomonadales;f__Selenomonadaceae;g__Anaerovibrio;s__Anaerovibrio sp000622005
GCF_000621545.1	2.682728	Anaerovibrio	d__Bacteria;p__Firmicutes_C;c__Negativicutes;o__Selenomonadales;f__Selenomonadaceae;g__Anaerovibrio;s__Anaerovibrio lipolyticus_A
GCF_002100115.1	2.685175	Anaerovibrio	d__Bacteria;p__Firmicutes_C;c__Negativicutes;o__Selenomonadales;f__Selenomonadaceae;g__Anaerovibrio;s__Anaerovibrio sp002100115
GCA_004553105.1	2.227532	Anaerovibrio	d__Bacteria;p__Firmicutes_C;c__Negativicutes;o__Selenomonadales;f__Selenomonadaceae;g__Anaerovibrio;s__Anaerovibrio sp004553105
GCF_000466385.1	5.313859	Aneurinibacillus	d__Bacteria;p__Firmicutes;c__Bacilli;o__Aneurinibacillales;f__Aneurinibacillaceae;g__Aneurinibacillus;s__Aneurinibacillus aneurinilyticus
GCF_900099925.1	3.658529	Aneurinibacillus	d__Bacteria;p__Firmicutes;c__Bacilli;o__Aneurinibacillales;f__Aneurinibacillaceae;g__Aneurinibacillus;s__Aneurinibacillus thermoaerophilus
GCF_001277295.1	5.782034	Aphanizomenon	d__Bacteria;p__Cyanobacteria;c__Cyanobacteriia;o__Cyanobacteriales;f__Nostocaceae;g__Aphanizomenon_A;s__Aphanizomenon_A sp001277295
GCA_001593825.1	4.250721	Aphanizomenon	d__Bacteria;p__Cyanobacteria;c__Cyanobacteriia;o__Cyanobacteriales;f__Nostocaceae;g__Aphanizomenon_B;s__Aphanizomenon_B flosaquae
GCF_002994005.1	1.575214	Apilactobacillus	d__Bacteria;p__Firmicutes;c__Bacilli;o__Lactobacillales;f__Lactobacillaceae;g__Apilactobacillus;s__Apilactobacillus quenuiae
GCF_002993975.1	1.462173	Apilactobacillus	d__Bacteria;p__Firmicutes;c__Bacilli;o__Lactobacillales;f__Lactobacillaceae;g__Apilactobacillus;s__Apilactobacillus micheneri
GCF_002993965.1	1.542971	Apilactobacillus	d__Bacteria;p__Firmicutes;c__Bacilli;o__Lactobacillales;f__Lactobacillaceae;g__Apilactobacillus;s__Apilactobacillus timberlakei
GCF_001281265.1	1.515712	Apilactobacillus	d__Bacteria;p__Firmicutes;c__Bacilli;o__Lactobacillales;f__Lactobacillaceae;g__Apilactobacillus;s__Apilactobacillus kunkeei
GCF_005930915.1	1.484706	Apilactobacillus	d__Bacteria;p__Firmicutes;c__Bacilli;o__Lactobacillales;f__Lactobacillaceae;g__Apilactobacillus;s__Apilactobacillus kunkeei_D
GCA_002304505.1	5.328659	Aquabacter	d__Bacteria;p__Proteobacteria;c__Alphaproteobacteria;o__Rhizobiales;f__Xanthobacteraceae;g__Aquabacter;s__Aquabacter sp002304505
GCF_003993795.1	4.516483	Aquabacter	d__Bacteria;p__Proteobacteria;c__Alphaproteobacteria;o__Rhizobiales;f__Xanthobacteraceae;g__Aquabacter;s__Aquabacter sp003993795
GCF_900312745.1	6.185987	Aquimarina	d__Bacteria;p__Bacteroidota;c__Bacteroidia;o__Flavobacteriales;f__Flavobacteriaceae;g__Aquimarina;s__Aquimarina sp900312745
GCF_002895435.1	5.838147	Aquimarina	d__Bacteria;p__Bacteroidota;c__Bacteroidia;o__Flavobacteriales;f__Flavobacteriaceae;g__Aquimarina;s__Aquimarina sediminis
GCF_000520995.1	6.056208	Aquimarina	d__Bacteria;p__Bacteroidota;c__Bacteroidia;o__Flavobacteriales;f__Flavobacteriaceae;g__Aquimarina;s__Aquimarina macrocephali
GCF_002846555.1	5.982454	Aquimarina	d__Bacteria;p__Bacteroidota;c__Bacteroidia;o__Flavobacteriales;f__Flavobacteriaceae;g__Aquimarina;s__Aquimarina sp002846555
GCF_006443095.1	5.888963	Aquimarina	d__Bacteria;p__Bacteroidota;c__Bacteroidia;o__Flavobacteriales;f__Flavobacteriaceae;g__Aquimarina;s__Aquimarina sp006443095
GCA_002507545.1	2.274654	Archaeoglobus	d__Archaea;p__Halobacteriota;c__Archaeoglobi;o__Archaeoglobales;f__Archaeoglobaceae;g__Archaeoglobus;s__Archaeoglobus sp002507545
GCF_000025285.1	1.563423	Archaeoglobus	d__Archaea;p__Halobacteriota;c__Archaeoglobi;o__Archaeoglobales;f__Archaeoglobaceae;g__Archaeoglobus_B;s__Archaeoglobus_B profundus
GCF_000008665.1	2.1784	Archaeoglobus	d__Archaea;p__Halobacteriota;c__Archaeoglobi;o__Archaeoglobales;f__Archaeoglobaceae;g__Archaeoglobus;s__Archaeoglobus fulgidus
GCF_000385565.1	2.076931	Archaeoglobus	d__Archaea;p__Halobacteriota;c__Archaeoglobi;o__Archaeoglobales;f__Archaeoglobaceae;g__Archaeoglobus_A;s__Archaeoglobus_A sulfaticallidus
GCA_002010195.1	1.966558	Archaeoglobus	d__Archaea;p__Halobacteriota;c__Archaeoglobi;o__Archaeoglobales;f__Archaeoglobaceae;g__Archaeoglobus_A;s__Archaeoglobus_A sp002010195
GCA_002494625.1	2.090826	Archaeoglobus	d__Archaea;p__Halobacteriota;c__Archaeoglobi;o__Archaeoglobales;f__Archaeoglobaceae;g__Archaeoglobus_A;s__Archaeoglobus_A sp002494625
GCA_003662985.1	2.151393	Archaeoglobus	d__Archaea;p__Halobacteriota;c__Archaeoglobi;o__Archaeoglobales;f__Archaeoglobaceae;g__Archaeoglobus_A;s__Archaeoglobus_A sp003662985
GCF_004116465.1	3.272117	Arcobacter	d__Bacteria;p__Campylobacterota;c__Campylobacteria;o__Campylobacterales;f__Arcobacteraceae;g__Arcobacter;s__Arcobacter sp004116465
GCA_002869535.1	2.683134	Arcobacter	d__Bacteria;p__Campylobacterota;c__Campylobacteria;o__Campylobacterales;f__Arcobacteraceae;g__Arcobacter;s__Arcobacter sp002869535
GCF_000092245.1	3.192235	Arcobacter	d__Bacteria;p__Campylobacterota;c__Campylobacteria;o__Campylobacterales;f__Arcobacteraceae;g__Arcobacter;s__Arcobacter nitrofigilis
GCA_001655195.1	3.005869	Arcobacter	d__Bacteria;p__Campylobacterota;c__Campylobacteria;o__Campylobacterales;f__Arcobacteraceae;g__Arcobacter_A;s__Arcobacter_A sp001655195
GCA_002344215.1	5.919985	Arctic95D-9	d__Bacteria;p__Verrucomicrobiota;c__Verrucomicrobiae;o__Verrucomicrobiales;f__DEV007;g__Arctic95D-9;s__Arctic95D-9 sp002344215
GCA_002862135.1	3.482049	Arctic95D-9	d__Bacteria;p__Verrucomicrobiota;c__Verrucomicrobiae;o__Verrucomicrobiales;f__DEV007;g__Arctic95D-9;s__Arctic95D-9 sp002862135
GCA_002726915.1	3.528229	Arctic95D-9	d__Bacteria;p__Verrucomicrobiota;c__Verrucomicrobiae;o__Verrucomicrobiales;f__DEV007;g__Arctic95D-9;s__Arctic95D-9 sp002726915
GCA_002344525.1	4.377242	Arctic95D-9	d__Bacteria;p__Verrucomicrobiota;c__Verrucomicrobiae;o__Verrucomicrobiales;f__DEV007;g__Arctic95D-9;s__Arctic95D-9 sp002344525
GCA_002396885.1	5.373579	Arctic95D-9	d__Bacteria;p__Verrucomicrobiota;c__Verrucomicrobiae;o__Verrucomicrobiales;f__DEV007;g__Arctic95D-9;s__Arctic95D-9 sp002396885
GCF_900129275.1	5.55191	Arenibacter	d__Bacteria;p__Bacteroidota;c__Bacteroidia;o__Flavobacteriales;f__Flavobacteriaceae;g__Arenibacter;s__Arenibacter palladensis
GCF_000424985.1	4.480165	Arenibacter	d__Bacteria;p__Bacteroidota;c__Bacteroidia;o__Flavobacteriales;f__Flavobacteriaceae;g__Arenibacter;s__Arenibacter latericius
GCF_000733925.1	5.55023	Arenibacter	d__Bacteria;p__Bacteroidota;c__Bacteroidia;o__Flavobacteriales;f__Flavobacteriaceae;g__Arenibacter;s__Arenibacter algicola
GCF_005280255.1	5.563753	Arthrobacter	d__Bacteria;p__Actinobacteriota;c__Actinomycetia;o__Actinomycetales;f__Micrococcaceae;g__Arthrobacter_I;s__Arthrobacter_I sp005280255
GCF_001428365.1	3.540433	Arthrobacter	d__Bacteria;p__Actinobacteriota;c__Actinomycetia;o__Actinomycetales;f__Micrococcaceae;g__Arthrobacter_I;s__Arthrobacter_I sp001428365
GCF_000482545.1	4.660196	Arthrobacter	d__Bacteria;p__Actinobacteriota;c__Actinomycetia;o__Actinomycetales;f__Micrococcaceae;g__Arthrobacter_A;s__Arthrobacter_A sp000482545
GCF_002954225.1	3.655669	Arthrobacter	d__Bacteria;p__Actinobacteriota;c__Actinomycetia;o__Actinomycetales;f__Micrococcaceae;g__Arthrobacter_D;s__Arthrobacter_D ruber
GCF_002929295.1	3.760502	Arthrobacter	d__Bacteria;p__Actinobacteriota;c__Actinomycetia;o__Actinomycetales;f__Micrococcaceae;g__Arthrobacter_D;s__Arthrobacter_D sp002929295
GCF_002929745.1	3.800082	Arthrobacter	d__Bacteria;p__Actinobacteriota;c__Actinomycetia;o__Actinomycetales;f__Micrococcaceae;g__Arthrobacter_D;s__Arthrobacter_D sp002929745
GCA_003352915.1	4.350452	Arthrobacter	d__Bacteria;p__Actinobacteriota;c__Actinomycetia;o__Actinomycetales;f__Micrococcaceae;g__Arthrobacter_I;s__Arthrobacter_I sp003352915
GCF_000238915.1	4.95441	Arthrobacter	d__Bacteria;p__Actinobacteriota;c__Actinomycetia;o__Actinomycetales;f__Micrococcaceae;g__Arthrobacter;s__Arthrobacter globiformis
GCF_900168135.1	4.542875	Arthrobacter	d__Bacteria;p__Actinobacteriota;c__Actinomycetia;o__Actinomycetales;f__Micrococcaceae;g__Arthrobacter_I;s__Arthrobacter_I sp900168135
GCF_000204015.1	5.411525	Asticcacaulis	d__Bacteria;p__Proteobacteria;c__Alphaproteobacteria;o__Caulobacterales;f__Caulobacteraceae;g__Asticcacaulis;s__Asticcacaulis biprosthecium
GCF_003053985.1	4.553612	Asticcacaulis	d__Bacteria;p__Proteobacteria;c__Alphaproteobacteria;o__Caulobacterales;f__Caulobacteraceae;g__Asticcacaulis;s__Asticcacaulis sp003053985
GCF_001437015.1	1.719821	Atopobium	d__Bacteria;p__Actinobacteriota;c__Coriobacteriia;o__Coriobacteriales;f__Atopobiaceae;g__Atopobium;s__Atopobium minutum
GCF_001552785.1	1.452105	Atopobium	d__Bacteria;p__Actinobacteriota;c__Coriobacteriia;o__Coriobacteriales;f__Atopobiaceae;g__Atopobium;s__Atopobium deltae
GCF_000483125.1	1.657369	Atopobium	d__Bacteria;p__Actinobacteriota;c__Coriobacteriia;o__Coriobacteriales;f__Atopobiaceae;g__Atopobium;s__Atopobium fossor
GCF_002368275.1	10.126555	Aulosira	d__Bacteria;p__Cyanobacteria;c__Cyanobacteriia;o__Cyanobacteriales;f__Nostocaceae;g__Aulosira;s__Aulosira diplosiphon
GCF_002154695.1	8.251853	Aulosira	d__Bacteria;p__Cyanobacteria;c__Cyanobacteriia;o__Cyanobacteriales;f__Nostocaceae;g__Aulosira;s__Aulosira sp002154695
GCF_002368195.1	9.963103	Aulosira	d__Bacteria;p__Cyanobacteria;c__Cyanobacteriia;o__Cyanobacteriales;f__Nostocaceae;g__Aulosira;s__Aulosira sp002368195
GCF_002368155.1	9.359223	Aulosira	d__Bacteria;p__Cyanobacteria;c__Cyanobacteriia;o__Cyanobacteriales;f__Nostocaceae;g__Aulosira;s__Aulosira carnea
GCF_002154725.1	8.662725	Aulosira	d__Bacteria;p__Cyanobacteria;c__Cyanobacteriia;o__Cyanobacteriales;f__Nostocaceae;g__Aulosira;s__Aulosira sp002154725
GCF_900113065.1	4.71569	Aureimonas	d__Bacteria;p__Proteobacteria;c__Alphaproteobacteria;o__Rhizobiales;f__Rhizobiaceae;g__Aureimonas;s__Aureimonas phyllosphaerae
GCF_003583935.1	4.090174	Aureimonas	d__Bacteria;p__Proteobacteria;c__Alphaproteobacteria;o__Rhizobiales;f__Rhizobiaceae;g__Aureimonas;s__Aureimonas flava
GCF_000800175.1	4.200047	Aureimonas	d__Bacteria;p__Proteobacteria;c__Alphaproteobacteria;o__Rhizobiales;f__Rhizobiaceae;g__Aureimonas;s__Aureimonas altamirensis_A
GCA_003167555.1	4.20251	AV80	d__Bacteria;p__Verrucomicrobiota;c__Verrucomicrobiae;o__Chthoniobacterales;f__UBA10450;g__AV80;s__AV80 sp003167555
GCA_003218375.1	3.956789	AV80	d__Bacteria;p__Verrucomicrobiota;c__Verrucomicrobiae;o__Chthoniobacterales;f__UBA10450;g__AV80;s__AV80 sp003218375
GCA_003169695.1	4.13817	AV80	d__Bacteria;p__Verrucomicrobiota;c__Verrucomicrobiae;o__Chthoniobacterales;f__UBA10450;g__AV80;s__AV80 sp003169695
GCA_003134765.1	4.048824	AV80	d__Bacteria;p__Verrucomicrobiota;c__Verrucomicrobiae;o__Chthoniobacterales;f__UBA10450;g__AV80;s__AV80 sp003134765
GCF_003226565.1	5.004685	Azoarcus	d__Bacteria;p__Proteobacteria;c__Gammaproteobacteria;o__Burkholderiales;f__Rhodocyclaceae;g__Azoarcus_C;s__Azoarcus_C communis
GCF_003628555.1	4.956835	Azoarcus	d__Bacteria;p__Proteobacteria;c__Gammaproteobacteria;o__Burkholderiales;f__Rhodocyclaceae;g__Azoarcus_A;s__Azoarcus_A sp003628555
GCF_003441615.1	3.2583	Azonexus	d__Bacteria;p__Proteobacteria;c__Gammaproteobacteria;o__Burkholderiales;f__Rhodocyclaceae;g__Azonexus;s__Azonexus sp003441615
GCA_900549295.1	3.125549	Azonexus	d__Bacteria;p__Proteobacteria;c__Gammaproteobacteria;o__Burkholderiales;f__Rhodocyclaceae;g__Azonexus;s__Azonexus sp900549295
GCF_002573965.1	7.997491	Azospirillum	d__Bacteria;p__Proteobacteria;c__Alphaproteobacteria;o__Azospirillales;f__Azospirillaceae;g__Azospirillum;s__Azospirillum sp002573965
GCF_003590795.1	6.460996	Azospirillum	d__Bacteria;p__Proteobacteria;c__Alphaproteobacteria;o__Azospirillales;f__Azospirillaceae;g__Azospirillum;s__Azospirillum sp003590795
GCF_000429625.1	6.512377	Azospirillum	d__Bacteria;p__Proteobacteria;c__Alphaproteobacteria;o__Azospirillales;f__Azospirillaceae;g__Azospirillum;s__Azospirillum halopraeferens
GCF_000010725.1	7.599738	Azospirillum	d__Bacteria;p__Proteobacteria;c__Alphaproteobacteria;o__Azospirillales;f__Azospirillaceae;g__Azospirillum;s__Azospirillum lipoferum_B
GCF_000283655.1	6.8464	Azospirillum	d__Bacteria;p__Proteobacteria;c__Alphaproteobacteria;o__Azospirillales;f__Azospirillaceae;g__Azospirillum;s__Azospirillum lipoferum_C
GCF_001305595.1	7.609458	Azospirillum	d__Bacteria;p__Proteobacteria;c__Alphaproteobacteria;o__Azospirillales;f__Azospirillaceae;g__Azospirillum;s__Azospirillum thiophilum
GCF_002245955.1	7.257811	Azospirillum	d__Bacteria;p__Proteobacteria;c__Alphaproteobacteria;o__Azospirillales;f__Azospirillaceae;g__Azospirillum;s__Azospirillum brasilense_A
GCA_003552985.1	3.928934	B1Sed10-166	d__Bacteria;p__Spirochaetota;c__Spirochaetia;o__Spirochaetales;f__Alkalispirochaetaceae;g__B1Sed10-166;s__B1Sed10-166 sp003552985
GCA_003556605.1	3.876057	B1Sed10-166	d__Bacteria;p__Spirochaetota;c__Spirochaetia;o__Spirochaetales;f__Alkalispirochaetaceae;g__B1Sed10-166;s__B1Sed10-166 sp003556605
GCF_001510715.1	5.88844	Bacillus	d__Bacteria;p__Firmicutes;c__Bacilli;o__Bacillales;f__Bacillaceae_A;g__Bacillus_W;s__Bacillus_W sp001510715
GCF_001591485.1	3.294206	Bacillus	d__Bacteria;p__Firmicutes;c__Bacilli;o__Bacillales;f__Bacillaceae_A;g__Bacillus_W;s__Bacillus_W fumarioli
GCF_004340305.1	4.284184	Bacillus	d__Bacteria;p__Firmicutes;c__Bacilli;o__Bacillales;f__Bacillaceae_G;g__Bacillus_AW;s__Bacillus_AW sp004340305
GCA_000832905.1	3.366995	Bacillus	d__Bacteria;p__Firmicutes;c__Bacilli;o__Bacillales;f__Bacillaceae_C;g__Bacillus_E;s__Bacillus_E coagulans
GCF_001461825.1	4.034335	Bacillus	d__Bacteria;p__Firmicutes;c__Bacilli;o__Bacillales;f__Bacillaceae;g__Bacillus;s__Bacillus velezensis
GCA_000332645.1	4.342448	Bacillus	d__Bacteria;p__Firmicutes;c__Bacilli;o__Bacillales;f__Bacillaceae;g__Bacillus;s__Bacillus inaquosorum
GCF_000245335.1	3.957021	Bacillus	d__Bacteria;p__Firmicutes;c__Bacilli;o__Bacillales;f__Bacillaceae;g__Bacillus;s__Bacillus mojavensis
GCF_900186955.1	3.855667	Bacillus	d__Bacteria;p__Firmicutes;c__Bacilli;o__Bacillales;f__Bacillaceae;g__Bacillus;s__Bacillus pumilus
GCA_003431975.1	4.055884	Bacillus	d__Bacteria;p__Firmicutes;c__Bacilli;o__Bacillales;f__Bacillaceae;g__Bacillus;s__Bacillus pumilus_N
GCF_001307105.1	3.649005	Bacillus	d__Bacteria;p__Firmicutes;c__Bacilli;o__Bacillales;f__Bacillaceae;g__Bacillus;s__Bacillus australimaris
GCF_001042475.2	4.787873	Bacillus	d__Bacteria;p__Firmicutes;c__Bacilli;o__Bacillales;f__Bacillaceae;g__Bacillus;s__Bacillus glycinifermentans
GCF_000262755.1	3.426513	Bacillus	d__Bacteria;p__Firmicutes;c__Bacilli;o__Bacillales;f__Bacillaceae_A;g__Bacillus_Z;s__Bacillus_Z methanolicus
GCF_000813125.1	4.756255	Bacillus	d__Bacteria;p__Firmicutes;c__Bacilli;o__Bacillales;f__Bacillaceae_A;g__Bacillus_Y;s__Bacillus_Y selenatarsenatis
GCF_001636345.1	4.586855	Bacillus	d__Bacteria;p__Firmicutes;c__Bacilli;o__Bacillales;f__Bacillaceae_A;g__Bacillus_AA;s__Bacillus_AA gottheilii
GCF_002563655.1	4.514426	Bacillus	d__Bacteria;p__Firmicutes;c__Bacilli;o__Bacillales;f__Bacillaceae_B;g__Bacillus_F;s__Bacillus_F sp002563655
GCF_003182355.1	5.720001	Bacillus	d__Bacteria;p__Firmicutes;c__Bacilli;o__Bacillales;f__Bacillaceae_A;g__Bacillus_AA;s__Bacillus_AA oceanisediminis_A
GCF_004340465.1	5.730823	Bacillus	d__Bacteria;p__Firmicutes;c__Bacilli;o__Bacillales;f__Bacillaceae_A;g__Bacillus_AZ;s__Bacillus_AZ foraminis
GCF_900166585.1	4.626523	Bacillus	d__Bacteria;p__Firmicutes;c__Bacilli;o__Bacillales;f__Bacillaceae_A;g__Bacillus_Y;s__Bacillus_Y jeotgali_A
GCF_003570705.1	4.242481	Bacillus	d__Bacteria;p__Firmicutes;c__Bacilli;o__Bacillales;f__Bacillaceae_A;g__Bacillus_AZ;s__Bacillus_AZ zeae
GCA_002551005.1	4.687467	Bacillus	d__Bacteria;p__Firmicutes;c__Bacilli;o__Bacillales;f__Bacillaceae_G;g__Bacillus_A;s__Bacillus_A pseudomycoides_C
GCA_002582035.1	4.660517	Bacillus	d__Bacteria;p__Firmicutes;c__Bacilli;o__Bacillales;f__Bacillaceae_G;g__Bacillus_A;s__Bacillus_A pseudomycoides_B
GCF_006455245.1	5.323602	Bacillus	d__Bacteria;p__Firmicutes;c__Bacilli;o__Bacillales;f__Bacillaceae_H;g__Bacillus_C;s__Bacillus_C megaterium_A
GCF_002584535.1	5.232193	Bacillus	d__Bacteria;p__Firmicutes;c__Bacilli;o__Bacillales;f__Bacillaceae_G;g__Bacillus_A;s__Bacillus_A cereus_AW
GCF_001590835.1	5.61625	Bacillus	d__Bacteria;p__Firmicutes;c__Bacilli;o__Bacillales;f__Bacillaceae_G;g__Bacillus_A;s__Bacillus_A gaemokensis
GCF_001456935.1	4.481988	Bacillus	d__Bacteria;p__Firmicutes;c__Bacilli;o__Bacillales;f__Bacillaceae_B;g__Bacillus_F;s__Bacillus_F enclensis
GCF_001877785.1	4.414932	Bacillus	d__Bacteria;p__Firmicutes;c__Bacilli;o__Bacillales;f__Bacillaceae_B;g__Bacillus_F;s__Bacillus_F aquimaris_A
GCF_002265635.1	4.19388	Bacillus	d__Bacteria;p__Firmicutes;c__Bacilli;o__Bacillales;f__Bacillaceae_H;g__Bacillus_C;s__Bacillus_C aryabhattai_A
GCF_002560985.1	4.652556	Bacillus	d__Bacteria;p__Firmicutes;c__Bacilli;o__Bacillales;f__Bacillaceae_G;g__Bacillus_A;s__Bacillus_A sp002560985
GCF_003315075.1	4.252515	Bacillus	d__Bacteria;p__Firmicutes;c__Bacilli;o__Bacillales;f__Bacillaceae_B;g__Bacillus_F;s__Bacillus_F aquimaris_C
GCF_900116295.1	5.123121	Bacillus	d__Bacteria;p__Firmicutes;c__Bacilli;o__Bacillales;f__Bacillaceae_G;g__Bacillus_A;s__Bacillus_A sp900116295
GCF_001838545.1	5.04024	Bacillus	d__Bacteria;p__Firmicutes;c__Bacilli;o__Bacillales;f__Bacillaceae;g__Bacillus_P;s__Bacillus_P sp001838545
GCF_001956215.1	4.673934	Bacillus	d__Bacteria;p__Firmicutes;c__Bacilli;o__Bacillales;f__Bacillaceae_A;g__Bacillus_AA;s__Bacillus_AA sp001956215
GCF_002860255.1	5.707899	Bacillus	d__Bacteria;p__Firmicutes;c__Bacilli;o__Bacillales;f__Bacillaceae_A;g__Bacillus_W;s__Bacillus_W cucumis
GCF_001939535.1	4.127	Bacillus	d__Bacteria;p__Firmicutes;c__Bacilli;o__Bacillales;f__Bacillaceae;g__Bacillus;s__Bacillus licheniformis_A
GCF_001591565.1	3.906163	Bacillus	d__Bacteria;p__Firmicutes;c__Bacilli;o__Bacillales;f__Bacillaceae_H;g__Bacillus_C;s__Bacillus_C flexus
GCF_001884105.1	5.094423	Bacillus	d__Bacteria;p__Firmicutes;c__Bacilli;o__Bacillales;f__Bacillaceae_G;g__Bacillus_A;s__Bacillus_A luti
GCF_001583695.1	5.337981	Bacillus	d__Bacteria;p__Firmicutes;c__Bacilli;o__Bacillales;f__Bacillaceae_G;g__Bacillus_A;s__Bacillus_A wiedmannii
GCF_001884045.1	5.660141	Bacillus	d__Bacteria;p__Firmicutes;c__Bacilli;o__Bacillales;f__Bacillaceae_G;g__Bacillus_A;s__Bacillus_A mobilis
GCF_001685015.1	4.427097	Bacillus	d__Bacteria;p__Firmicutes;c__Bacilli;o__Bacillales;f__Domibacillaceae;g__Bacillus_N;s__Bacillus_N wudalianchiensis
GCF_002019795.1	4.751847	Bacillus	d__Bacteria;p__Firmicutes;c__Bacilli;o__Bacillales;f__Bacillaceae_F;g__Bacillus_AO;s__Bacillus_AO sp002019795
GCF_002567495.1	5.805188	Bacillus	d__Bacteria;p__Firmicutes;c__Bacilli;o__Bacillales;f__Bacillaceae_G;g__Bacillus_A;s__Bacillus_A cereus_AQ
GCF_003600835.1	4.832247	Bacillus	d__Bacteria;p__Firmicutes;c__Bacilli;o__Bacillales;f__Domibacillaceae;g__Bacillus_N;s__Bacillus_N sp003600835
GCF_900177535.1	5.149214	Bacillus	d__Bacteria;p__Firmicutes;c__Bacilli;o__Bacillales;f__Bacillaceae_H;g__Bacillus_I;s__Bacillus_I filamentosus
GCF_000430765.1	5.052265	Bacillus	d__Bacteria;p__Firmicutes;c__Bacilli;o__Bacillales;f__Bacillaceae_A;g__Bacillus_AI;s__Bacillus_AI kribbensis
GCF_000196735.1	3.980199	Bacillus	d__Bacteria;p__Firmicutes;c__Bacilli;o__Bacillales;f__Bacillaceae;g__Bacillus;s__Bacillus amyloliquefaciens
GCF_000712595.1	4.643113	Bacillus	d__Bacteria;p__Firmicutes;c__Bacilli;o__Bacillales;f__Bacillaceae_G;g__Bacillus_A;s__Bacillus_A manliponensis
GCF_001273925.1	5.04395	Bacillus	d__Bacteria;p__Firmicutes;c__Bacilli;o__Bacillales;f__Bacillaceae_A;g__Bacillus_AZ;s__Bacillus_AZ sp001273925
GCF_004801455.1	5.494188	Bacillus	d__Bacteria;p__Firmicutes;c__Bacilli;o__Bacillales;f__Bacillaceae;g__Bacillus_AY;s__Bacillus_AY sp004801455
GCF_001884185.1	5.806239	Bacillus	d__Bacteria;p__Firmicutes;c__Bacilli;o__Bacillales;f__Bacillaceae_G;g__Bacillus_A;s__Bacillus_A albus
GCF_001048695.1	5.600061	Bacillus	d__Bacteria;p__Firmicutes;c__Bacilli;o__Bacillales;f__Bacillaceae_A;g__Bacillus_W;s__Bacillus_W sp001048695
GCF_002860165.1	4.603859	Bacillus	d__Bacteria;p__Firmicutes;c__Bacilli;o__Bacillales;f__Bacillaceae_A;g__Bacillus_BJ;s__Bacillus_BJ sp002860165
GCA_001938995.1	3.506516	Bacillus	d__Bacteria;p__Firmicutes;c__Bacilli;o__Bacillales;f__Bacillaceae;g__Bacillus;s__Bacillus pumilus_G
GCF_001278805.1	5.265521	Bacillus	d__Bacteria;p__Firmicutes;c__Bacilli;o__Bacillales;f__Bacillaceae_A;g__Bacillus_D;s__Bacillus_D sp001278805
GCF_002571225.1	5.734319	Bacillus	d__Bacteria;p__Firmicutes;c__Bacilli;o__Bacillales;f__Bacillaceae_G;g__Bacillus_A;s__Bacillus_A sp002571225
GCF_001883995.1	5.513239	Bacillus	d__Bacteria;p__Firmicutes;c__Bacilli;o__Bacillales;f__Bacillaceae_G;g__Bacillus_A;s__Bacillus_A paranthracis
GCF_000430785.1	5.411691	Bacillus	d__Bacteria;p__Firmicutes;c__Bacilli;o__Bacillales;f__Bacillaceae_G;g__Bacillus_AF;s__Bacillus_AF panaciterrae
GCF_900166645.1	4.546088	Bacillus	d__Bacteria;p__Firmicutes;c__Bacilli;o__Bacillales;f__Bacillaceae;g__Bacillus;s__Bacillus sonorensis_A
GCF_000021305.1	5.736823	Bacillus	d__Bacteria;p__Firmicutes;c__Bacilli;o__Bacillales;f__Bacillaceae_G;g__Bacillus_A;s__Bacillus_A thuringiensis_S
GCF_000177235.2	4.681672	Bacillus	d__Bacteria;p__Firmicutes;c__Bacilli;o__Bacillales;f__Salisediminibacteriaceae;g__Bacillus_AR;s__Bacillus_AR cellulosilyticus
GCF_001455345.1	5.352926	Bacillus	d__Bacteria;p__Firmicutes;c__Bacilli;o__Bacillales;f__Bacillaceae_G;g__Bacillus_A;s__Bacillus_A thuringiensis_N
GCF_003937825.1	4.57117	Bacillus	d__Bacteria;p__Firmicutes;c__Bacilli;o__Bacillales;f__Bacillaceae_A;g__Bacillus_Y;s__Bacillus_Y subterraneus
GCF_004138295.1	5.447711	Bacillus	d__Bacteria;p__Firmicutes;c__Bacilli;o__Bacillales;f__Bacillaceae_G;g__Bacillus_BP;s__Bacillus_BP funiculus
GCF_001889165.1	4.361276	Bacillus	d__Bacteria;p__Firmicutes;c__Bacilli;o__Bacillales;f__Bacillaceae;g__Bacillus_AY;s__Bacillus_AY weihaiensis
GCF_000294775.2	5.848607	Bacillus	d__Bacteria;p__Firmicutes;c__Bacilli;o__Bacillales;f__Bacillaceae_A;g__Bacillus_AA;s__Bacillus_AA oceanisediminis_B
GCF_001273755.1	5.682344	Bacillus	d__Bacteria;p__Firmicutes;c__Bacilli;o__Bacillales;f__Bacillaceae_A;g__Bacillus_X;s__Bacillus_X butanolivorans
GCF_001542915.1	5.115479	Bacillus	d__Bacteria;p__Firmicutes;c__Bacilli;o__Bacillales;f__Bacillaceae_A;g__Bacillus_X;s__Bacillus_X simplex_B
GCF_002276165.1	4.694375	Bacillus	d__Bacteria;p__Firmicutes;c__Bacilli;o__Bacillales;f__Bacillaceae_A;g__Bacillus_AA;s__Bacillus_AA kochii
GCF_002835675.1	5.597764	Bacillus	d__Bacteria;p__Firmicutes;c__Bacilli;o__Bacillales;f__Bacillaceae_A;g__Bacillus_X;s__Bacillus_X sp002835675
GCF_003429105.1	4.469041	Bacillus	d__Bacteria;p__Firmicutes;c__Bacilli;o__Bacillales;f__Bacillaceae_A;g__Bacillus_BO;s__Bacillus_BO sp003429105
GCF_002744245.1	3.94233	Bacillus	d__Bacteria;p__Firmicutes;c__Bacilli;o__Bacillales;f__Bacillaceae;g__Bacillus;s__Bacillus pumilus_M
GCF_003463205.1	6.810738	Bacteroides	d__Bacteria;p__Bacteroidota;c__Bacteroidia;o__Bacteroidales;f__Bacteroidaceae;g__Bacteroides;s__Bacteroides sp003463205
GCF_002160055.1	3.844582	Bacteroides	d__Bacteria;p__Bacteroidota;c__Bacteroidia;o__Bacteroidales;f__Bacteroidaceae;g__Bacteroides;s__Bacteroides sp002160055
GCF_000154525.1	4.009829	Bacteroides	d__Bacteria;p__Bacteroidota;c__Bacteroidia;o__Bacteroidales;f__Bacteroidaceae;g__Bacteroides;s__Bacteroides stercoris
GCF_001314995.1	6.472489	Bacteroides	d__Bacteria;p__Bacteroidota;c__Bacteroidia;o__Bacteroidales;f__Bacteroidaceae;g__Bacteroides;s__Bacteroides ovatus
GCA_007097645.1	5.832052	Bacteroides	d__Bacteria;p__Bacteroidota;c__Bacteroidia;o__Bacteroidales;f__Bacteroidaceae;g__Bacteroides;s__Bacteroides sp007097645
GCF_000381365.1	5.31545	Bacteroides	d__Bacteria;p__Bacteroidota;c__Bacteroidia;o__Bacteroidales;f__Bacteroidaceae;g__Bacteroides;s__Bacteroides salyersiae
GCF_000025985.1	5.2417	Bacteroides	d__Bacteria;p__Bacteroidota;c__Bacteroidia;o__Bacteroidales;f__Bacteroidaceae;g__Bacteroides;s__Bacteroides fragilis
GCF_000186225.1	3.998906	Bacteroides	d__Bacteria;p__Bacteroidota;c__Bacteroidia;o__Bacteroidales;f__Bacteroidaceae;g__Bacteroides;s__Bacteroides helcogenes
GCF_900155865.1	5.308568	Bacteroides	d__Bacteria;p__Bacteroidota;c__Bacteroidia;o__Bacteroidales;f__Bacteroidaceae;g__Bacteroides;s__Bacteroides bouchesdurhonensis
GCF_000155815.1	4.197635	Bacteroides	d__Bacteria;p__Bacteroidota;c__Bacteroidia;o__Bacteroidales;f__Bacteroidaceae;g__Bacteroides;s__Bacteroides eggerthii
GCF_003464595.1	6.60553	Bacteroides	d__Bacteria;p__Bacteroidota;c__Bacteroidia;o__Bacteroidales;f__Bacteroidaceae;g__Bacteroides;s__Bacteroides intestinalis_A
GCF_900106755.1	5.959374	Bacteroides	d__Bacteria;p__Bacteroidota;c__Bacteroidia;o__Bacteroidales;f__Bacteroidaceae;g__Bacteroides;s__Bacteroides faecis
GCF_000154205.1	4.719097	Bacteroides	d__Bacteria;p__Bacteroidota;c__Bacteroidia;o__Bacteroidales;f__Bacteroidaceae;g__Bacteroides;s__Bacteroides uniformis
GCF_001650905.1	3.62423	Balneola	d__Bacteria;p__Bacteroidota;c__Rhodothermia;o__Balneolales;f__Balneolaceae;g__Balneola;s__Balneola sp001650905
GCF_000375465.1	2.857749	Balneola	d__Bacteria;p__Bacteroidota;c__Rhodothermia;o__Balneolales;f__Balneolaceae;g__Balneola;s__Balneola vulgaris
GCA_006969905.1	3.489955	Balneola	d__Bacteria;p__Bacteroidota;c__Rhodothermia;o__Balneolales;f__Balneolaceae;g__Balneola;s__Balneola sp006969905
GCF_900086725.1	4.219447	Bariatricus	d__Bacteria;p__Firmicutes_A;c__Clostridia;o__Lachnospirales;f__Lachnospiraceae;g__Bariatricus;s__Bariatricus massiliensis
GCF_000155875.1	3.242215	Bariatricus	d__Bacteria;p__Firmicutes_A;c__Clostridia;o__Lachnospirales;f__Lachnospiraceae;g__Bariatricus;s__Bariatricus comes
GCF_002161555.1	3.03018	Barnesiella	d__Bacteria;p__Bacteroidota;c__Bacteroidia;o__Bacteroidales;f__Barnesiellaceae;g__Barnesiella;s__Barnesiella sp002161555
GCA_900542255.1	2.36953	Barnesiella	d__Bacteria;p__Bacteroidota;c__Bacteroidia;o__Bacteroidales;f__Barnesiellaceae;g__Barnesiella;s__Barnesiella sp900542255
GCF_003606345.1	2.037525	Bartonella	d__Bacteria;p__Proteobacteria;c__Alphaproteobacteria;o__Rhizobiales;f__Rhizobiaceae;g__Bartonella;s__Bartonella sp003606345
GCF_000709795.1	1.394706	Bartonella	d__Bacteria;p__Proteobacteria;c__Alphaproteobacteria;o__Rhizobiales;f__Rhizobiaceae;g__Bartonella;s__Bartonella bacilliformis_A
GCF_000046705.1	1.931047	Bartonella	d__Bacteria;p__Proteobacteria;c__Alphaproteobacteria;o__Rhizobiales;f__Rhizobiaceae;g__Bartonella;s__Bartonella henselae
GCF_000518185.1	1.492589	Bartonella	d__Bacteria;p__Proteobacteria;c__Alphaproteobacteria;o__Rhizobiales;f__Rhizobiaceae;g__Bartonella;s__Bartonella clarridgeiae
GCF_000278155.1	1.810183	Bartonella	d__Bacteria;p__Proteobacteria;c__Alphaproteobacteria;o__Rhizobiales;f__Rhizobiaceae;g__Bartonella;s__Bartonella doshiae
GCF_900444965.1	2.657994	Basfia	d__Bacteria;p__Proteobacteria;c__Gammaproteobacteria;o__Enterobacterales;f__Pasteurellaceae;g__Basfia_A;s__Basfia_A rossii
GCF_000262245.1	2.25316	Basfia	d__Bacteria;p__Proteobacteria;c__Gammaproteobacteria;o__Enterobacterales;f__Pasteurellaceae;g__Basfia;s__Basfia bettyae
GCF_006874645.1	4.123562	Bdellovibrio	d__Bacteria;p__Bdellovibrionota;c__Bdellovibrionia;o__Bdellovibrionales;f__Bdellovibrionaceae;g__Bdellovibrio;s__Bdellovibrio sp006874645
GCF_000525675.1	3.006992	Bdellovibrio	d__Bacteria;p__Bdellovibrionota;c__Bdellovibrionia;o__Bdellovibrionales;f__Bdellovibrionaceae;g__Bdellovibrio;s__Bdellovibrio bacteriovorus_A
GCF_001592735.1	3.926271	Bdellovibrio	d__Bacteria;p__Bdellovibrionota;c__Bdellovibrionia;o__Bdellovibrionales;f__Bdellovibrionaceae;g__Bdellovibrio;s__Bdellovibrio bacteriovorus_D
GCA_002381805.1	3.331637	Bdellovibrio	d__Bacteria;p__Bdellovibrionota;c__Bdellovibrionia;o__Bdellovibrionales;f__Bdellovibrionaceae;g__Bdellovibrio;s__Bdellovibrio sp002381805
GCF_001592755.1	3.656935	Bdellovibrio	d__Bacteria;p__Bdellovibrionota;c__Bdellovibrionia;o__Bdellovibrionales;f__Bdellovibrionaceae;g__Bdellovibrio;s__Bdellovibrio bacteriovorus_E
GCF_000196175.1	3.78295	Bdellovibrio	d__Bacteria;p__Bdellovibrionota;c__Bdellovibrionia;o__Bdellovibrionales;f__Bdellovibrionaceae;g__Bdellovibrio;s__Bdellovibrio bacteriovorus
GCF_000317895.1	3.988594	Bdellovibrio	d__Bacteria;p__Bdellovibrionota;c__Bdellovibrionia;o__Bdellovibrionales;f__Bdellovibrionaceae;g__Bdellovibrio;s__Bdellovibrio bacteriovorus_F
GCF_002209355.1	3.73059	Bdellovibrio	d__Bacteria;p__Bdellovibrionota;c__Bdellovibrionia;o__Bdellovibrionales;f__Bdellovibrionaceae;g__Bdellovibrio;s__Bdellovibrio sp002209355
GCA_000786105.1	3.539424	Bdellovibrio	d__Bacteria;p__Bdellovibrionota;c__Bdellovibrionia;o__Bdellovibrionales;f__Bdellovibrionaceae;g__Bdellovibrio;s__Bdellovibrio sp000786105
GCF_002259645.1	2.873483	Bifidobacterium	d__Bacteria;p__Actinobacteriota;c__Actinomycetia;o__Actinomycetales;f__Bifidobacteriaceae;g__Bifidobacterium;s__Bifidobacterium tissieri
GCF_001563665.1	1.60263	Bifidobacterium	d__Bacteria;p__Actinobacteriota;c__Actinomycetia;o__Actinomycetales;f__Bifidobacteriaceae;g__Bifidobacterium;s__Bifidobacterium vaginale_A
GCF_000741785.1	2.812864	Bifidobacterium	d__Bacteria;p__Actinobacteriota;c__Actinomycetia;o__Actinomycetales;f__Bifidobacteriaceae;g__Bifidobacterium;s__Bifidobacterium stellenboschense
GCF_000260715.1	1.932693	Bifidobacterium	d__Bacteria;p__Actinobacteriota;c__Actinomycetia;o__Actinomycetales;f__Bifidobacteriaceae;g__Bifidobacterium;s__Bifidobacterium animalis
GCF_000010425.1	2.089645	Bifidobacterium	d__Bacteria;p__Actinobacteriota;c__Actinomycetia;o__Actinomycetales;f__Bifidobacteriaceae;g__Bifidobacterium;s__Bifidobacterium adolescentis
GCF_000771265.1	2.224837	Bifidobacterium	d__Bacteria;p__Actinobacteriota;c__Actinomycetia;o__Actinomycetales;f__Bifidobacteriaceae;g__Bifidobacterium;s__Bifidobacterium thermophilum
GCF_001025175.1	2.269415	Bifidobacterium	d__Bacteria;p__Actinobacteriota;c__Actinomycetia;o__Actinomycetales;f__Bifidobacteriaceae;g__Bifidobacterium;s__Bifidobacterium breve
GCF_001042595.1	2.635669	Bifidobacterium	d__Bacteria;p__Actinobacteriota;c__Actinomycetia;o__Actinomycetales;f__Bifidobacteriaceae;g__Bifidobacterium;s__Bifidobacterium dentium
GCF_001025195.1	2.079525	Bifidobacterium	d__Bacteria;p__Actinobacteriota;c__Actinomycetia;o__Actinomycetales;f__Bifidobacteriaceae;g__Bifidobacterium;s__Bifidobacterium catenulatum
GCF_000522505.1	2.515335	Bifidobacterium	d__Bacteria;p__Actinobacteriota;c__Actinomycetia;o__Actinomycetales;f__Bifidobacteriaceae;g__Bifidobacterium;s__Bifidobacterium moukalabense
GCF_000770925.1	2.230329	Bifidobacterium	d__Bacteria;p__Actinobacteriota;c__Actinomycetia;o__Actinomycetales;f__Bifidobacteriaceae;g__Bifidobacterium;s__Bifidobacterium ruminantium
GCF_000771225.1	1.901	Bifidobacterium	d__Bacteria;p__Actinobacteriota;c__Actinomycetia;o__Actinomycetales;f__Bifidobacteriaceae;g__Bifidobacterium;s__Bifidobacterium pseudolongum
GCF_001042615.1	2.337234	Bifidobacterium	d__Bacteria;p__Actinobacteriota;c__Actinomycetia;o__Actinomycetales;f__Bifidobacteriaceae;g__Bifidobacterium;s__Bifidobacterium kashiwanohense
GCF_002286935.1	2.155882	Bifidobacterium	d__Bacteria;p__Actinobacteriota;c__Actinomycetia;o__Actinomycetales;f__Bifidobacteriaceae;g__Bifidobacterium;s__Bifidobacterium criceti
GCF_002802915.1	2.384744	Bifidobacterium	d__Bacteria;p__Actinobacteriota;c__Actinomycetia;o__Actinomycetales;f__Bifidobacteriaceae;g__Bifidobacterium;s__Bifidobacterium felsineum
GCF_000701365.1	5.177578	Blastococcus	d__Bacteria;p__Actinobacteriota;c__Actinomycetia;o__Mycobacteriales;f__Geodermatophilaceae;g__Blastococcus_A;s__Blastococcus_A sp000701365
GCA_900102115.1	4.044261	Blastococcus	d__Bacteria;p__Actinobacteriota;c__Actinomycetia;o__Mycobacteriales;f__Geodermatophilaceae;g__Blastococcus;s__Blastococcus sp900102115
GCF_002938435.1	4.523459	Blastococcus	d__Bacteria;p__Actinobacteriota;c__Actinomycetia;o__Mycobacteriales;f__Geodermatophilaceae;g__Blastococcus;s__Blastococcus saxobsidens
GCF_000284015.1	4.87534	Blastococcus	d__Bacteria;p__Actinobacteriota;c__Actinomycetia;o__Mycobacteriales;f__Geodermatophilaceae;g__Blastococcus;s__Blastococcus saxobsidens_A
GCF_003319125.1	4.678378	Blastococcus	d__Bacteria;p__Actinobacteriota;c__Actinomycetia;o__Mycobacteriales;f__Geodermatophilaceae;g__Blastococcus_A;s__Blastococcus_A sp003319125
GCF_002967765.1	7.124707	Blastopirellula	d__Bacteria;p__Planctomycetota;c__Planctomycetes;o__Pirellulales;f__Pirellulaceae;g__Blastopirellula_A;s__Blastopirellula_A marina_A
GCF_003335505.1	6.287921	Blastopirellula	d__Bacteria;p__Planctomycetota;c__Planctomycetes;o__Pirellulales;f__Pirellulaceae;g__Blastopirellula_A;s__Blastopirellula_A cremea_A
GCF_000153105.1	6.663851	Blastopirellula	d__Bacteria;p__Planctomycetota;c__Planctomycetes;o__Pirellulales;f__Pirellulaceae;g__Blastopirellula;s__Blastopirellula marina
GCF_002967715.1	6.638894	Blastopirellula	d__Bacteria;p__Planctomycetota;c__Planctomycetes;o__Pirellulales;f__Pirellulaceae;g__Blastopirellula_A;s__Blastopirellula_A marina_B
GCF_000022605.2	0.640935	Blattabacterium	d__Bacteria;p__Bacteroidota;c__Bacteroidia;o__Flavobacteriales;f__Blattabacteriaceae;g__Blattabacterium;s__Blattabacterium sp000022605
GCF_000233435.1	0.590336	Blattabacterium	d__Bacteria;p__Bacteroidota;c__Bacteroidia;o__Flavobacteriales;f__Blattabacteriaceae;g__Blattabacterium;s__Blattabacterium sp000233435
GCF_000334405.1	0.638184	Blattabacterium	d__Bacteria;p__Bacteroidota;c__Bacteroidia;o__Flavobacteriales;f__Blattabacteriaceae;g__Blattabacterium;s__Blattabacterium sp000334405
GCF_003226855.1	0.637356	Blattabacterium	d__Bacteria;p__Bacteroidota;c__Bacteroidia;o__Flavobacteriales;f__Blattabacteriaceae;g__Blattabacterium;s__Blattabacterium sp003226855
GCF_000236405.1	0.609561	Blattabacterium	d__Bacteria;p__Bacteroidota;c__Bacteroidia;o__Flavobacteriales;f__Blattabacteriaceae;g__Blattabacterium;s__Blattabacterium punctulatus
GCF_000348805.1	0.63249	Blattabacterium	d__Bacteria;p__Bacteroidota;c__Bacteroidia;o__Flavobacteriales;f__Blattabacteriaceae;g__Blattabacterium;s__Blattabacterium cuenoti
GCF_900461125.1	6.115043	Blautia	d__Bacteria;p__Firmicutes_A;c__Clostridia;o__Lachnospirales;f__Lachnospiraceae;g__Blautia;s__Blautia coccoides
GCA_900539145.1	2.534213	Blautia	d__Bacteria;p__Firmicutes_A;c__Clostridia;o__Lachnospirales;f__Lachnospiraceae;g__Blautia;s__Blautia sp900539145
GCF_005844445.1	3.479333	Blautia	d__Bacteria;p__Firmicutes_A;c__Clostridia;o__Lachnospirales;f__Lachnospiraceae;g__Blautia_A;s__Blautia_A sp000433815
GCF_001487165.1	3.717343	Blautia	d__Bacteria;p__Firmicutes_A;c__Clostridia;o__Lachnospirales;f__Lachnospiraceae;g__Blautia_A;s__Blautia_A massiliensis
GCA_000285855.2	5.177214	Blautia	d__Bacteria;p__Firmicutes_A;c__Clostridia;o__Lachnospirales;f__Lachnospiraceae;g__Blautia_A;s__Blautia_A sp000285855
GCF_003461955.1	3.71333	Blautia	d__Bacteria;p__Firmicutes_A;c__Clostridia;o__Lachnospirales;f__Lachnospiraceae;g__Blautia_A;s__Blautia_A sp900066335
GCF_003461245.1	4.042273	Blautia	d__Bacteria;p__Firmicutes_A;c__Clostridia;o__Lachnospirales;f__Lachnospiraceae;g__Blautia_A;s__Blautia_A sp000436615
GCA_900066355.1	3.628508	Blautia	d__Bacteria;p__Firmicutes_A;c__Clostridia;o__Lachnospirales;f__Lachnospiraceae;g__Blautia_A;s__Blautia_A sp900066355
GCF_002159835.1	3.938978	Blautia	d__Bacteria;p__Firmicutes_A;c__Clostridia;o__Lachnospirales;f__Lachnospiraceae;g__Blautia_A;s__Blautia_A sp002159835
GCF_003480185.1	4.589847	Blautia	d__Bacteria;p__Firmicutes_A;c__Clostridia;o__Lachnospirales;f__Lachnospiraceae;g__Blautia_A;s__Blautia_A sp003480185
GCF_002222595.2	3.065949	Blautia	d__Bacteria;p__Firmicutes_A;c__Clostridia;o__Lachnospirales;f__Lachnospiraceae;g__Blautia;s__Blautia hansenii
GCF_002270465.1	5.878941	Blautia	d__Bacteria;p__Firmicutes_A;c__Clostridia;o__Lachnospirales;f__Lachnospiraceae;g__Blautia;s__Blautia hominis
GCF_002221555.2	5.128582	Blautia	d__Bacteria;p__Firmicutes_A;c__Clostridia;o__Lachnospirales;f__Lachnospiraceae;g__Blautia;s__Blautia coccoides_A
GCF_900120295.1	2.944302	Blautia	d__Bacteria;p__Firmicutes_A;c__Clostridia;o__Lachnospirales;f__Lachnospiraceae;g__Blautia;s__Blautia sp900120295
GCA_900066505.1	3.891993	Blautia	d__Bacteria;p__Firmicutes_A;c__Clostridia;o__Lachnospirales;f__Lachnospiraceae;g__Blautia_A;s__Blautia_A sp900066505
GCF_003480145.1	4.698861	Blautia	d__Bacteria;p__Firmicutes_A;c__Clostridia;o__Lachnospirales;f__Lachnospiraceae;g__Blautia_A;s__Blautia_A sp900066165
GCF_003287895.1	3.297975	Blautia	d__Bacteria;p__Firmicutes_A;c__Clostridia;o__Lachnospirales;f__Lachnospiraceae;g__Blautia;s__Blautia sp003287895
GCF_003474435.1	3.676052	Blautia	d__Bacteria;p__Firmicutes_A;c__Clostridia;o__Lachnospirales;f__Lachnospiraceae;g__Blautia_A;s__Blautia_A sp003474435
GCF_000157975.1	3.626943	Blautia	d__Bacteria;p__Firmicutes_A;c__Clostridia;o__Lachnospirales;f__Lachnospiraceae;g__Blautia_A;s__Blautia_A hydrogenotrophica
GCA_900316115.1	2.774557	Blautia	d__Bacteria;p__Firmicutes_A;c__Clostridia;o__Lachnospirales;f__Lachnospiraceae;g__Blautia_A;s__Blautia_A sp900316115
GCA_002869695.1	3.292075	BM509	d__Bacteria;p__Desulfobacterota;c__Desulfuromonadia;o__Desulfuromonadales;f__Geopsychrobacteraceae;g__BM509;s__BM509 sp002869695
GCA_002868865.1	2.656961	BM509	d__Bacteria;p__Desulfobacterota;c__Desulfuromonadia;o__Desulfuromonadales;f__Geopsychrobacteraceae;g__BM509;s__BM509 sp002868865
GCA_002483605.1	1.673986	BN30871	d__Bacteria;p__Campylobacterota;c__Campylobacteria;o__Campylobacterales;f__Sulfurovaceae;g__BN30871;s__BN30871 sp002483605
GCA_002424475.1	1.519349	BN30871	d__Bacteria;p__Campylobacterota;c__Campylobacteria;o__Campylobacterales;f__Sulfurovaceae;g__BN30871;s__BN30871 sp002424475
GCA_002412865.1	1.527636	BN30871	d__Bacteria;p__Campylobacterota;c__Campylobacteria;o__Campylobacterales;f__Sulfurovaceae;g__BN30871;s__BN30871 sp002412865
GCA_003131315.1	6.004649	Bog-209	d__Bacteria;p__Acidobacteriota;c__Acidobacteriae;o__Acidobacteriales;f__Koribacteraceae;g__Bog-209;s__Bog-209 sp003131315
GCA_003139995.1	5.49322	Bog-209	d__Bacteria;p__Acidobacteriota;c__Acidobacteriae;o__Acidobacteriales;f__Koribacteraceae;g__Bog-209;s__Bog-209 sp003139995
GCA_003160635.1	6.927349	Bog-473	d__Bacteria;p__Actinobacteriota;c__Acidimicrobiia;o__Acidimicrobiales;f__RAAP-2;g__Bog-473;s__Bog-473 sp003160635
GCA_003169675.1	3.563312	Bog-473	d__Bacteria;p__Actinobacteriota;c__Acidimicrobiia;o__Acidimicrobiales;f__RAAP-2;g__Bog-473;s__Bog-473 sp003169675
GCF_002261225.1	7.153977	Bordetella	d__Bacteria;p__Proteobacteria;c__Gammaproteobacteria;o__Burkholderiales;f__Burkholderiaceae;g__Bordetella_C;s__Bordetella_C sp002261225
GCF_000067205.1	5.28795	Bordetella	d__Bacteria;p__Proteobacteria;c__Gammaproteobacteria;o__Burkholderiales;f__Burkholderiaceae;g__Bordetella_A;s__Bordetella_A petrii
GCF_001433395.1	6.989698	Bordetella	d__Bacteria;p__Proteobacteria;c__Gammaproteobacteria;o__Burkholderiales;f__Burkholderiaceae;g__Bordetella_C;s__Bordetella_C sp001433395
GCF_000500045.1	1.784977	Borrelia	d__Bacteria;p__Spirochaetota;c__Spirochaetia;o__Borreliales;f__Borreliaceae;g__Borrelia;s__Borrelia persica
GCF_000445425.4	0.937966	Borrelia	d__Bacteria;p__Spirochaetota;c__Spirochaetia;o__Borreliales;f__Borreliaceae;g__Borrelia;s__Borrelia miyamotoi
GCF_000019685.1	1.574881	Borrelia	d__Bacteria;p__Spirochaetota;c__Spirochaetia;o__Borreliales;f__Borreliaceae;g__Borrelia;s__Borrelia recurrentis
GCF_001660005.1	1.390006	Borrelia	d__Bacteria;p__Spirochaetota;c__Spirochaetia;o__Borreliales;f__Borreliaceae;g__Borrelia;s__Borrelia hermsii
GCF_000500065.1	1.783846	Borrelia	d__Bacteria;p__Spirochaetota;c__Spirochaetia;o__Borreliales;f__Borreliaceae;g__Borrelia;s__Borrelia hispanica
GCF_003606285.1	1.283624	Borrelia	d__Bacteria;p__Spirochaetota;c__Spirochaetia;o__Borreliales;f__Borreliaceae;g__Borrelia;s__Borrelia turcica
GCF_003076595.1	1.097749	Borrelia	d__Bacteria;p__Spirochaetota;c__Spirochaetia;o__Borreliales;f__Borreliaceae;g__Borrelia;s__Borrelia tachyglossi
GCF_000568755.1	1.730484	Borrelia	d__Bacteria;p__Spirochaetota;c__Spirochaetia;o__Borreliales;f__Borreliaceae;g__Borrelia;s__Borrelia coriaceae
GCF_000008685.2	1.521208	Borreliella	d__Bacteria;p__Spirochaetota;c__Spirochaetia;o__Borreliales;f__Borreliaceae;g__Borreliella;s__Borreliella burgdorferi
GCA_000808095.1	0.982238	Borreliella	d__Bacteria;p__Spirochaetota;c__Spirochaetia;o__Borreliales;f__Borreliaceae;g__Borreliella;s__Borreliella chilensis
GCF_001922545.1	1.15611	Borreliella	d__Bacteria;p__Spirochaetota;c__Spirochaetia;o__Borreliales;f__Borreliaceae;g__Borreliella;s__Borreliella garinii
GCF_000170955.2	1.258864	Borreliella	d__Bacteria;p__Spirochaetota;c__Spirochaetia;o__Borreliales;f__Borreliaceae;g__Borreliella;s__Borreliella valaisiana
GCF_000222305.1	1.403443	Borreliella	d__Bacteria;p__Spirochaetota;c__Spirochaetia;o__Borreliales;f__Borreliaceae;g__Borreliella;s__Borreliella bissettii
GCF_900099615.1	1.184862	Borreliella	d__Bacteria;p__Spirochaetota;c__Spirochaetia;o__Borreliales;f__Borreliaceae;g__Borreliella;s__Borreliella japonica
GCF_001900865.1	1.259498	Borreliella	d__Bacteria;p__Spirochaetota;c__Spirochaetia;o__Borreliales;f__Borreliaceae;g__Borreliella;s__Borreliella afzelii
GCF_004341515.1	7.626662	Bosea	d__Bacteria;p__Proteobacteria;c__Alphaproteobacteria;o__Rhizobiales;f__Beijerinckiaceae;g__Bosea;s__Bosea sp004341515
GCA_001898115.1	4.863202	Bosea	d__Bacteria;p__Proteobacteria;c__Alphaproteobacteria;o__Rhizobiales;f__Beijerinckiaceae;g__Bosea;s__Bosea sp001898115
GCF_003952665.1	6.454112	Bosea	d__Bacteria;p__Proteobacteria;c__Alphaproteobacteria;o__Rhizobiales;f__Beijerinckiaceae;g__Bosea;s__Bosea sp003952665
GCA_900470775.1	5.550012	Bosea	d__Bacteria;p__Proteobacteria;c__Alphaproteobacteria;o__Rhizobiales;f__Beijerinckiaceae;g__Bosea;s__Bosea sp900470775
GCF_001741865.1	6.713548	Bosea	d__Bacteria;p__Proteobacteria;c__Alphaproteobacteria;o__Rhizobiales;f__Beijerinckiaceae;g__Bosea;s__Bosea vaviloviae
GCF_003046175.1	5.470773	Bosea	d__Bacteria;p__Proteobacteria;c__Alphaproteobacteria;o__Rhizobiales;f__Beijerinckiaceae;g__Bosea;s__Bosea sp003046175
GCF_001713455.1	5.62012	Bosea	d__Bacteria;p__Proteobacteria;c__Alphaproteobacteria;o__Rhizobiales;f__Beijerinckiaceae;g__Bosea;s__Bosea sp001713455
GCA_900163615.1	4.499455	Brachybacterium	d__Bacteria;p__Actinobacteriota;c__Actinomycetia;o__Actinomycetales;f__Dermabacteraceae;g__Brachybacterium;s__Brachybacterium sp900163615
GCF_002871795.1	3.246634	Brachybacterium	d__Bacteria;p__Actinobacteriota;c__Actinomycetia;o__Actinomycetales;f__Dermabacteraceae;g__Brachybacterium;s__Brachybacterium sp002871795
GCF_000023405.1	3.614992	Brachybacterium	d__Bacteria;p__Actinobacteriota;c__Actinomycetia;o__Actinomycetales;f__Dermabacteraceae;g__Brachybacterium;s__Brachybacterium faecium
GCF_000518245.1	3.420763	Brachyspira	d__Bacteria;p__Spirochaetota;c__Brachyspirae;o__Brachyspirales;f__Brachyspiraceae;g__Brachyspira;s__Brachyspira alvinipulli
GCA_000431595.1	2.458396	Brachyspira	d__Bacteria;p__Spirochaetota;c__Brachyspirae;o__Brachyspirales;f__Brachyspiraceae;g__Brachyspira;s__Brachyspira sp000431595
GCF_001049755.1	3.258009	Brachyspira	d__Bacteria;p__Spirochaetota;c__Brachyspirae;o__Brachyspirales;f__Brachyspiraceae;g__Brachyspira;s__Brachyspira suanatina
GCF_001676785.2	3.074045	Brachyspira	d__Bacteria;p__Spirochaetota;c__Brachyspirae;o__Brachyspirales;f__Brachyspiraceae;g__Brachyspira;s__Brachyspira hyodysenteriae
GCF_000223215.1	3.308048	Brachyspira	d__Bacteria;p__Spirochaetota;c__Brachyspirae;o__Brachyspirales;f__Brachyspiraceae;g__Brachyspira;s__Brachyspira intermedia
GCF_000384655.1	3.281611	Brachyspira	d__Bacteria;p__Spirochaetota;c__Brachyspirae;o__Brachyspirales;f__Brachyspiraceae;g__Brachyspira;s__Brachyspira innocens
GCF_000325665.1	2.555556	Brachyspira	d__Bacteria;p__Spirochaetota;c__Brachyspirae;o__Brachyspirales;f__Brachyspiraceae;g__Brachyspira;s__Brachyspira pilosicoli
GCF_002379365.1	3.285397	Brachyspira	d__Bacteria;p__Spirochaetota;c__Brachyspirae;o__Brachyspirales;f__Brachyspiraceae;g__Brachyspira;s__Brachyspira sp002379365
GCF_005518285.1	2.695388	Brachyspira	d__Bacteria;p__Spirochaetota;c__Brachyspirae;o__Brachyspirales;f__Brachyspiraceae;g__Brachyspira;s__Brachyspira sp005518285
GCF_900129675.1	11.738562	Bradyrhizobium	d__Bacteria;p__Proteobacteria;c__Alphaproteobacteria;o__Rhizobiales;f__Xanthobacteraceae;g__Bradyrhizobium;s__Bradyrhizobium erythrophlei_A
GCF_002266465.2	7.039503	Bradyrhizobium	d__Bacteria;p__Proteobacteria;c__Alphaproteobacteria;o__Rhizobiales;f__Xanthobacteraceae;g__Bradyrhizobium;s__Bradyrhizobium sp002266465
GCF_000379145.1	9.484767	Bradyrhizobium	d__Bacteria;p__Proteobacteria;c__Alphaproteobacteria;o__Rhizobiales;f__Xanthobacteraceae;g__Bradyrhizobium;s__Bradyrhizobium elkanii
GCF_000374205.1	9.002274	Bradyrhizobium	d__Bacteria;p__Proteobacteria;c__Alphaproteobacteria;o__Rhizobiales;f__Xanthobacteraceae;g__Bradyrhizobium;s__Bradyrhizobium japonicum_A
GCF_000426245.1	9.029266	Bradyrhizobium	d__Bacteria;p__Proteobacteria;c__Alphaproteobacteria;o__Rhizobiales;f__Xanthobacteraceae;g__Bradyrhizobium;s__Bradyrhizobium sp000426245
GCF_900116675.1	9.793799	Bradyrhizobium	d__Bacteria;p__Proteobacteria;c__Alphaproteobacteria;o__Rhizobiales;f__Xanthobacteraceae;g__Bradyrhizobium;s__Bradyrhizobium arachidis
GCF_000473065.1	8.341956	Bradyrhizobium	d__Bacteria;p__Proteobacteria;c__Alphaproteobacteria;o__Rhizobiales;f__Xanthobacteraceae;g__Bradyrhizobium;s__Bradyrhizobium sp000473065
GCF_001641335.1	8.801717	Bradyrhizobium	d__Bacteria;p__Proteobacteria;c__Alphaproteobacteria;o__Rhizobiales;f__Xanthobacteraceae;g__Bradyrhizobium;s__Bradyrhizobium stylosanthis
GCF_001693515.1	8.290608	Bradyrhizobium	d__Bacteria;p__Proteobacteria;c__Alphaproteobacteria;o__Rhizobiales;f__Xanthobacteraceae;g__Bradyrhizobium;s__Bradyrhizobium paxllaeri
GCF_004114915.1	8.200121	Bradyrhizobium	d__Bacteria;p__Proteobacteria;c__Alphaproteobacteria;o__Rhizobiales;f__Xanthobacteraceae;g__Bradyrhizobium;s__Bradyrhizobium guangxiense
GCF_000244915.1	7.784016	Bradyrhizobium	d__Bacteria;p__Proteobacteria;c__Alphaproteobacteria;o__Rhizobiales;f__Xanthobacteraceae;g__Bradyrhizobium;s__Bradyrhizobium sp000244915
GCF_000473045.1	8.789602	Bradyrhizobium	d__Bacteria;p__Proteobacteria;c__Alphaproteobacteria;o__Rhizobiales;f__Xanthobacteraceae;g__Bradyrhizobium;s__Bradyrhizobium sp000473045
GCF_003020115.1	7.575111	Bradyrhizobium	d__Bacteria;p__Proteobacteria;c__Alphaproteobacteria;o__Rhizobiales;f__Xanthobacteraceae;g__Bradyrhizobium;s__Bradyrhizobium sp003020115
GCF_000284275.1	7.231841	Bradyrhizobium	d__Bacteria;p__Proteobacteria;c__Alphaproteobacteria;o__Rhizobiales;f__Xanthobacteraceae;g__Bradyrhizobium;s__Bradyrhizobium sp000284275
GCF_900114915.1	8.37567	Bradyrhizobium	d__Bacteria;p__Proteobacteria;c__Alphaproteobacteria;o__Rhizobiales;f__Xanthobacteraceae;g__Bradyrhizobium;s__Bradyrhizobium sp900114915
GCF_002266435.2	7.044517	Bradyrhizobium	d__Bacteria;p__Proteobacteria;c__Alphaproteobacteria;o__Rhizobiales;f__Xanthobacteraceae;g__Bradyrhizobium;s__Bradyrhizobium sp002266435
GCF_004123905.1	8.63025	Bradyrhizobium	d__Bacteria;p__Proteobacteria;c__Alphaproteobacteria;o__Rhizobiales;f__Xanthobacteraceae;g__Bradyrhizobium;s__Bradyrhizobium betae
GCF_900696085.1	9.412302	Bradyrhizobium	d__Bacteria;p__Proteobacteria;c__Alphaproteobacteria;o__Rhizobiales;f__Xanthobacteraceae;g__Bradyrhizobium;s__Bradyrhizobium sp900696085
GCF_002897295.1	7.127729	Brevibacillus	d__Bacteria;p__Firmicutes;c__Bacilli;o__Brevibacillales;f__Brevibacillaceae;g__Brevibacillus;s__Brevibacillus reuszeri_A
GCA_003388715.1	3.84155	Brevibacillus	d__Bacteria;p__Firmicutes;c__Bacilli;o__Brevibacillales;f__Brevibacillaceae;g__Brevibacillus;s__Brevibacillus sp003388715
GCF_004117055.1	5.374818	Brevibacillus	d__Bacteria;p__Firmicutes;c__Bacilli;o__Brevibacillales;f__Brevibacillaceae;g__Brevibacillus;s__Brevibacillus agri
GCF_002706795.1	5.400144	Brevibacillus	d__Bacteria;p__Firmicutes;c__Bacilli;o__Brevibacillales;f__Brevibacillaceae;g__Brevibacillus_B;s__Brevibacillus_B laterosporus
GCF_000219535.2	5.153859	Brevibacillus	d__Bacteria;p__Firmicutes;c__Bacilli;o__Brevibacillales;f__Brevibacillaceae;g__Brevibacillus_B;s__Brevibacillus_B laterosporus_C
GCF_000282075.1	6.279079	Brevibacillus	d__Bacteria;p__Firmicutes;c__Bacilli;o__Brevibacillales;f__Brevibacillaceae;g__Brevibacillus;s__Brevibacillus sp000282075
GCF_002871435.1	3.100508	Brevibacterium	d__Bacteria;p__Actinobacteriota;c__Actinomycetia;o__Actinomycetales;f__Brevibacteriaceae;g__Brevibacterium;s__Brevibacterium luteolum
GCF_900184225.1	3.096817	Brevibacterium	d__Bacteria;p__Actinobacteriota;c__Actinomycetia;o__Actinomycetales;f__Brevibacteriaceae;g__Brevibacterium;s__Brevibacterium ihuae
GCF_001425945.1	3.425771	Brevundimonas	d__Bacteria;p__Proteobacteria;c__Alphaproteobacteria;o__Caulobacterales;f__Caulobacteraceae;g__Brevundimonas;s__Brevundimonas sp001425945
GCF_001427825.1	2.789653	Brevundimonas	d__Bacteria;p__Proteobacteria;c__Alphaproteobacteria;o__Caulobacterales;f__Caulobacteraceae;g__Brevundimonas;s__Brevundimonas sp001427825
GCF_005484585.1	3.153531	Brevundimonas	d__Bacteria;p__Proteobacteria;c__Alphaproteobacteria;o__Caulobacterales;f__Caulobacteraceae;g__Brevundimonas;s__Brevundimonas sp005484585
GCF_000318405.1	3.337682	Brevundimonas	d__Bacteria;p__Proteobacteria;c__Alphaproteobacteria;o__Caulobacterales;f__Caulobacteraceae;g__Brevundimonas;s__Brevundimonas diminuta_B
GCF_000421705.1	3.164519	Brevundimonas	d__Bacteria;p__Proteobacteria;c__Alphaproteobacteria;o__Caulobacterales;f__Caulobacteraceae;g__Brevundimonas;s__Brevundimonas naejangsanensis
GCA_000802095.1	4.745667	BRHc4a	d__Bacteria;p__Firmicutes_B;c__Desulfotomaculia;o__Desulfotomaculales;f__Desulfocucumaceae;g__BRHc4a;s__BRHc4a sp000802095
GCA_000961585.1	3.493817	BRHc4a	d__Bacteria;p__Firmicutes_B;c__Desulfotomaculia;o__Desulfotomaculales;f__Desulfocucumaceae;g__BRHc4a;s__BRHc4a sp000961585
GCF_000009605.1	0.655725	Buchnera	d__Bacteria;p__Proteobacteria;c__Gammaproteobacteria;o__Enterobacterales;f__Enterobacteriaceae;g__Buchnera;s__Buchnera aphidicola_I
GCF_000090965.1	0.422434	Buchnera	d__Bacteria;p__Proteobacteria;c__Gammaproteobacteria;o__Enterobacterales;f__Enterobacteriaceae;g__Buchnera;s__Buchnera aphidicola_F
GCA_005080865.1	0.630615	Buchnera	d__Bacteria;p__Proteobacteria;c__Gammaproteobacteria;o__Enterobacterales;f__Enterobacteriaceae;g__Buchnera;s__Buchnera aphidicola_AG
GCA_005080845.1	0.653824	Buchnera	d__Bacteria;p__Proteobacteria;c__Gammaproteobacteria;o__Enterobacterales;f__Enterobacteriaceae;g__Buchnera;s__Buchnera aphidicola_AO
GCA_005080965.1	0.654448	Buchnera	d__Bacteria;p__Proteobacteria;c__Gammaproteobacteria;o__Enterobacterales;f__Enterobacteriaceae;g__Buchnera;s__Buchnera aphidicola_S
GCA_005081705.1	0.652809	Buchnera	d__Bacteria;p__Proteobacteria;c__Gammaproteobacteria;o__Enterobacterales;f__Enterobacteriaceae;g__Buchnera;s__Buchnera aphidicola_Y
GCA_005082365.1	0.641024	Buchnera	d__Bacteria;p__Proteobacteria;c__Gammaproteobacteria;o__Enterobacterales;f__Enterobacteriaceae;g__Buchnera;s__Buchnera aphidicola_AR
GCA_005083345.1	0.641028	Buchnera	d__Bacteria;p__Proteobacteria;c__Gammaproteobacteria;o__Enterobacterales;f__Enterobacteriaceae;g__Buchnera;s__Buchnera aphidicola_R
GCA_900698905.1	0.442321	Buchnera	d__Bacteria;p__Proteobacteria;c__Gammaproteobacteria;o__Enterobacterales;f__Enterobacteriaceae;g__Buchnera;s__Buchnera aphidicola_W
GCF_000225445.1	0.653223	Buchnera	d__Bacteria;p__Proteobacteria;c__Gammaproteobacteria;o__Enterobacterales;f__Enterobacteriaceae;g__Buchnera;s__Buchnera aphidicola_A
GCF_000521565.1	0.651316	Buchnera	d__Bacteria;p__Proteobacteria;c__Gammaproteobacteria;o__Enterobacterales;f__Enterobacteriaceae;g__Buchnera;s__Buchnera aphidicola_C
GCA_003096055.1	0.637486	Buchnera	d__Bacteria;p__Proteobacteria;c__Gammaproteobacteria;o__Enterobacterales;f__Enterobacteriaceae;g__Buchnera;s__Buchnera aphidicola_P
GCA_005083105.1	0.64218	Buchnera	d__Bacteria;p__Proteobacteria;c__Gammaproteobacteria;o__Enterobacterales;f__Enterobacteriaceae;g__Buchnera;s__Buchnera aphidicola_AS
GCA_005083845.1	0.64501	Buchnera	d__Bacteria;p__Proteobacteria;c__Gammaproteobacteria;o__Enterobacterales;f__Enterobacteriaceae;g__Buchnera;s__Buchnera aphidicola_AW
GCF_001280225.1	0.638851	Buchnera	d__Bacteria;p__Proteobacteria;c__Gammaproteobacteria;o__Enterobacterales;f__Enterobacteriaceae;g__Buchnera;s__Buchnera aphidicola_E
GCA_900698865.1	0.442566	Buchnera	d__Bacteria;p__Proteobacteria;c__Gammaproteobacteria;o__Enterobacterales;f__Enterobacteriaceae;g__Buchnera;s__Buchnera aphidicola_AA
GCA_900698915.1	0.445468	Buchnera	d__Bacteria;p__Proteobacteria;c__Gammaproteobacteria;o__Enterobacterales;f__Enterobacteriaceae;g__Buchnera;s__Buchnera aphidicola_AY
GCA_900698975.1	0.453978	Buchnera	d__Bacteria;p__Proteobacteria;c__Gammaproteobacteria;o__Enterobacterales;f__Enterobacteriaceae;g__Buchnera;s__Buchnera aphidicola_AI
GCF_900128725.1	0.456703	Buchnera	d__Bacteria;p__Proteobacteria;c__Gammaproteobacteria;o__Enterobacterales;f__Enterobacteriaceae;g__Buchnera;s__Buchnera aphidicola_K
GCF_000217635.1	0.444925	Buchnera	d__Bacteria;p__Proteobacteria;c__Gammaproteobacteria;o__Enterobacterales;f__Enterobacteriaceae;g__Buchnera;s__Buchnera aphidicola_G
GCA_005080765.1	0.548691	Buchnera	d__Bacteria;p__Proteobacteria;c__Gammaproteobacteria;o__Enterobacterales;f__Enterobacteriaceae;g__Buchnera;s__Buchnera aphidicola_AB
GCA_900698845.1	0.453442	Buchnera	d__Bacteria;p__Proteobacteria;c__Gammaproteobacteria;o__Enterobacterales;f__Enterobacteriaceae;g__Buchnera;s__Buchnera aphidicola_AM
GCF_001648115.1	0.607835	Buchnera	d__Bacteria;p__Proteobacteria;c__Gammaproteobacteria;o__Enterobacterales;f__Enterobacteriaceae;g__Buchnera;s__Buchnera aphidicola_N
GCA_006741185.1	0.599733	Buchnera	d__Bacteria;p__Proteobacteria;c__Gammaproteobacteria;o__Enterobacterales;f__Enterobacteriaceae;g__Buchnera;s__Buchnera aphidicola_T
GCF_900128735.1	0.451961	Buchnera	d__Bacteria;p__Proteobacteria;c__Gammaproteobacteria;o__Enterobacterales;f__Enterobacteriaceae;g__Buchnera;s__Buchnera aphidicola_L
GCF_900184685.1	5.300003	Butyricimonas	d__Bacteria;p__Bacteroidota;c__Bacteroidia;o__Bacteroidales;f__Marinifilaceae;g__Butyricimonas;s__Butyricimonas sp900184685
GCF_003991565.1	4.976422	Butyricimonas	d__Bacteria;p__Bacteroidota;c__Bacteroidia;o__Bacteroidales;f__Marinifilaceae;g__Butyricimonas;s__Butyricimonas faecalis
GCF_002161485.1	5.210888	Butyricimonas	d__Bacteria;p__Bacteroidota;c__Bacteroidia;o__Bacteroidales;f__Marinifilaceae;g__Butyricimonas;s__Butyricimonas sp002161485
GCF_000424145.1	5.126371	Butyrivibrio	d__Bacteria;p__Firmicutes_A;c__Clostridia;o__Lachnospirales;f__Lachnospiraceae;g__Butyrivibrio;s__Butyrivibrio sp000424145
GCA_000431815.1	2.312389	Butyrivibrio	d__Bacteria;p__Firmicutes_A;c__Clostridia;o__Lachnospirales;f__Lachnospiraceae;g__Butyrivibrio_A;s__Butyrivibrio_A sp000431815
GCF_000156015.1	2.496039	Butyrivibrio	d__Bacteria;p__Firmicutes_A;c__Clostridia;o__Lachnospirales;f__Lachnospiraceae;g__Butyrivibrio_A;s__Butyrivibrio_A crossotus
GCF_000420825.1	3.711555	Butyrivibrio	d__Bacteria;p__Firmicutes_A;c__Clostridia;o__Lachnospirales;f__Lachnospiraceae;g__Butyrivibrio;s__Butyrivibrio sp000420825
GCF_000420945.1	3.947728	Butyrivibrio	d__Bacteria;p__Firmicutes_A;c__Clostridia;o__Lachnospirales;f__Lachnospiraceae;g__Butyrivibrio;s__Butyrivibrio sp000420945
GCF_000621605.1	4.362523	Butyrivibrio	d__Bacteria;p__Firmicutes_A;c__Clostridia;o__Lachnospirales;f__Lachnospiraceae;g__Butyrivibrio;s__Butyrivibrio sp000621605
GCF_900108105.1	3.697154	Butyrivibrio	d__Bacteria;p__Firmicutes_A;c__Clostridia;o__Lachnospirales;f__Lachnospiraceae;g__Butyrivibrio;s__Butyrivibrio sp900108105
GCF_000424545.1	3.871453	Butyrivibrio	d__Bacteria;p__Firmicutes_A;c__Clostridia;o__Lachnospirales;f__Lachnospiraceae;g__Butyrivibrio;s__Butyrivibrio sp000424545
GCF_003175155.1	4.881294	Butyrivibrio	d__Bacteria;p__Firmicutes_A;c__Clostridia;o__Lachnospirales;f__Lachnospiraceae;g__Butyrivibrio;s__Butyrivibrio fibrisolvens_C
GCF_000423945.1	4.442963	Butyrivibrio	d__Bacteria;p__Firmicutes_A;c__Clostridia;o__Lachnospirales;f__Lachnospiraceae;g__Butyrivibrio;s__Butyrivibrio sp000423945
GCF_000424285.1	4.178539	Butyrivibrio	d__Bacteria;p__Firmicutes_A;c__Clostridia;o__Lachnospirales;f__Lachnospiraceae;g__Butyrivibrio;s__Butyrivibrio sp000424285
GCF_000424385.1	4.588273	Butyrivibrio	d__Bacteria;p__Firmicutes_A;c__Clostridia;o__Lachnospirales;f__Lachnospiraceae;g__Butyrivibrio;s__Butyrivibrio sp000424385
GCF_000702265.1	3.407272	Butyrivibrio	d__Bacteria;p__Firmicutes_A;c__Clostridia;o__Lachnospirales;f__Lachnospiraceae;g__Butyrivibrio;s__Butyrivibrio sp000702265
GCF_000145035.1	4.404886	Butyrivibrio	d__Bacteria;p__Firmicutes_A;c__Clostridia;o__Lachnospirales;f__Lachnospiraceae;g__Butyrivibrio;s__Butyrivibrio proteoclasticus
GCF_000421405.1	4.000398	Butyrivibrio	d__Bacteria;p__Firmicutes_A;c__Clostridia;o__Lachnospirales;f__Lachnospiraceae;g__Butyrivibrio;s__Butyrivibrio sp000421405
GCF_001028175.1	9.368249	Caballeronia	d__Bacteria;p__Proteobacteria;c__Gammaproteobacteria;o__Burkholderiales;f__Burkholderiaceae;g__Caballeronia;s__Caballeronia mineralivorans
GCF_000698555.1	6.704301	Caballeronia	d__Bacteria;p__Proteobacteria;c__Gammaproteobacteria;o__Burkholderiales;f__Burkholderiaceae;g__Caballeronia;s__Caballeronia grimmiae
GCF_001545075.1	7.714803	Caballeronia	d__Bacteria;p__Proteobacteria;c__Gammaproteobacteria;o__Burkholderiales;f__Burkholderiaceae;g__Caballeronia;s__Caballeronia ptereochthonis
GCF_000698575.1	7.767215	Caballeronia	d__Bacteria;p__Proteobacteria;c__Gammaproteobacteria;o__Burkholderiales;f__Burkholderiaceae;g__Caballeronia;s__Caballeronia zhejiangensis
GCF_001544655.2	7.352555	Caballeronia	d__Bacteria;p__Proteobacteria;c__Gammaproteobacteria;o__Burkholderiales;f__Burkholderiaceae;g__Caballeronia;s__Caballeronia turbans
GCA_001698445.1	4.583806	CACIAM-69d	d__Bacteria;p__Cyanobacteria;c__Cyanobacteriia;o__CACIAM-69d;f__CACIAM-69d;g__CACIAM-69d;s__CACIAM-69d sp001698445
GCA_004292515.1	3.98087	CACIAM-69d	d__Bacteria;p__Cyanobacteria;c__Cyanobacteriia;o__CACIAM-69d;f__CACIAM-69d;g__CACIAM-69d;s__CACIAM-69d sp004292515
GCA_001913845.2	4.572073	CACIAM-69d	d__Bacteria;p__Cyanobacteria;c__Cyanobacteriia;o__CACIAM-69d;f__CACIAM-69d;g__CACIAM-69d;s__CACIAM-69d sp001913845
GCA_900547405.1	2.526907	CAG-110	d__Bacteria;p__Firmicutes_A;c__Clostridia;o__Oscillospirales;f__Oscillospiraceae;g__CAG-110;s__CAG-110 sp900547405
GCA_900316335.1	2.323383	CAG-110	d__Bacteria;p__Firmicutes_A;c__Clostridia;o__Oscillospirales;f__Oscillospiraceae;g__CAG-110;s__CAG-110 sp900316335
GCA_000434635.1	2.502913	CAG-110	d__Bacteria;p__Firmicutes_A;c__Clostridia;o__Oscillospirales;f__Oscillospiraceae;g__CAG-110;s__CAG-110 sp000434635
GCA_000432175.1	2.673786	CAG-115	d__Bacteria;p__Firmicutes_A;c__Clostridia;o__Oscillospirales;f__Ruminococcaceae;g__CAG-115;s__CAG-115 sp000432175
GCA_003531585.1	2.647573	CAG-115	d__Bacteria;p__Firmicutes_A;c__Clostridia;o__Oscillospirales;f__Ruminococcaceae;g__CAG-115;s__CAG-115 sp003531585
GCF_003481335.1	3.308298	CAG-127	d__Bacteria;p__Firmicutes_A;c__Clostridia;o__Lachnospirales;f__Lachnospiraceae;g__CAG-127;s__CAG-127 sp900319515
GCA_002476495.1	2.074419	CAG-127	d__Bacteria;p__Firmicutes_A;c__Clostridia;o__Lachnospirales;f__Lachnospiraceae;g__CAG-127;s__CAG-127 sp002476495
GCA_900539705.1	2.564378	CAG-127	d__Bacteria;p__Firmicutes_A;c__Clostridia;o__Lachnospirales;f__Lachnospiraceae;g__CAG-127;s__CAG-127 sp900539705
GCA_002431865.1	2.316437	CAG-127	d__Bacteria;p__Firmicutes_A;c__Clostridia;o__Lachnospirales;f__Lachnospiraceae;g__CAG-127;s__CAG-127 sp002431865
GCA_000435475.1	1.931286	CAG-1427	d__Bacteria;p__Actinobacteriota;c__Coriobacteriia;o__Coriobacteriales;f__Eggerthellaceae;g__CAG-1427;s__CAG-1427 sp000435475
GCA_900546175.1	1.527535	CAG-1427	d__Bacteria;p__Actinobacteriota;c__Coriobacteriia;o__Coriobacteriales;f__Eggerthellaceae;g__CAG-1427;s__CAG-1427 sp900546175
GCA_000434775.1	1.602574	CAG-1427	d__Bacteria;p__Actinobacteriota;c__Coriobacteriia;o__Coriobacteriales;f__Eggerthellaceae;g__CAG-1427;s__CAG-1427 sp000434775
GCA_900538545.1	1.785315	CAG-1427	d__Bacteria;p__Actinobacteriota;c__Coriobacteriia;o__Coriobacteriales;f__Eggerthellaceae;g__CAG-1427;s__CAG-1427 sp900538545
GCA_900542265.1	1.842522	CAG-1427	d__Bacteria;p__Actinobacteriota;c__Coriobacteriia;o__Coriobacteriales;f__Eggerthellaceae;g__CAG-1427;s__CAG-1427 sp900542265
GCA_000436075.1	1.874265	CAG-1427	d__Bacteria;p__Actinobacteriota;c__Coriobacteriia;o__Coriobacteriales;f__Eggerthellaceae;g__CAG-1427;s__CAG-1427 sp000436075
GCA_900540345.1	1.647104	CAG-1427	d__Bacteria;p__Actinobacteriota;c__Coriobacteriia;o__Coriobacteriales;f__Eggerthellaceae;g__CAG-1427;s__CAG-1427 sp900540345
GCA_900544455.1	1.829144	CAG-1427	d__Bacteria;p__Actinobacteriota;c__Coriobacteriia;o__Coriobacteriales;f__Eggerthellaceae;g__CAG-1427;s__CAG-1427 sp900544455
GCA_900548955.1	1.622375	CAG-1427	d__Bacteria;p__Actinobacteriota;c__Coriobacteriia;o__Coriobacteriales;f__Eggerthellaceae;g__CAG-1427;s__CAG-1427 sp900548955
GCA_900554685.1	1.70417	CAG-1427	d__Bacteria;p__Actinobacteriota;c__Coriobacteriia;o__Coriobacteriales;f__Eggerthellaceae;g__CAG-1427;s__CAG-1427 sp900554685
GCA_900542565.1	2.295861	CAG-145	d__Bacteria;p__Firmicutes_A;c__Clostridia;o__Peptostreptococcales;f__Anaerovoracaceae;g__CAG-145;s__CAG-145 sp900542565
GCA_900540145.1	2.054908	CAG-145	d__Bacteria;p__Firmicutes_A;c__Clostridia;o__Peptostreptococcales;f__Anaerovoracaceae;g__CAG-145;s__CAG-145 sp900540145
GCA_002320005.1	2.125765	CAG-145	d__Bacteria;p__Firmicutes_A;c__Clostridia;o__Peptostreptococcales;f__Anaerovoracaceae;g__CAG-145;s__CAG-145 sp002320005
GCA_004556705.1	2.238204	CAG-180	d__Bacteria;p__Firmicutes_A;c__Clostridia;o__Oscillospirales;f__Acutalibacteraceae;g__CAG-180;s__CAG-180 sp004556705
GCA_900315985.1	1.832577	CAG-180	d__Bacteria;p__Firmicutes_A;c__Clostridia;o__Oscillospirales;f__Acutalibacteraceae;g__CAG-180;s__CAG-180 sp900315985
GCA_002490425.1	1.935781	CAG-180	d__Bacteria;p__Firmicutes_A;c__Clostridia;o__Oscillospirales;f__Acutalibacteraceae;g__CAG-180;s__CAG-180 sp002490425
GCA_000432435.1	1.882175	CAG-180	d__Bacteria;p__Firmicutes_A;c__Clostridia;o__Oscillospirales;f__Acutalibacteraceae;g__CAG-180;s__CAG-180 sp000432435
GCF_003479605.1	2.971866	CAG-45	d__Bacteria;p__Firmicutes_A;c__Clostridia;o__Lachnospirales;f__Lachnospiraceae;g__CAG-45;s__CAG-45 sp900066395
GCA_900315735.1	2.817002	CAG-45	d__Bacteria;p__Firmicutes_A;c__Clostridia;o__Lachnospirales;f__Lachnospiraceae;g__CAG-45;s__CAG-45 sp900315735
GCA_900542185.1	3.548444	CAG-485	d__Bacteria;p__Bacteroidota;c__Bacteroidia;o__Bacteroidales;f__Muribaculaceae;g__CAG-485;s__CAG-485 sp900542185
GCA_000437495.1	2.409897	CAG-485	d__Bacteria;p__Bacteroidota;c__Bacteroidia;o__Bacteroidales;f__Muribaculaceae;g__CAG-485;s__CAG-485 sp000437495
GCA_900550645.1	2.647025	CAG-485	d__Bacteria;p__Bacteroidota;c__Bacteroidia;o__Bacteroidales;f__Muribaculaceae;g__CAG-485;s__CAG-485 sp900550645
GCA_000436375.1	1.797002	CAG-495	d__Bacteria;p__Proteobacteria;c__Alphaproteobacteria;o__RF32;f__CAG-239;g__CAG-495;s__CAG-495 sp000436375
GCA_000432275.1	1.70912	CAG-495	d__Bacteria;p__Proteobacteria;c__Alphaproteobacteria;o__RF32;f__CAG-239;g__CAG-495;s__CAG-495 sp000432275
GCA_900551115.1	3.230099	CAG-510	d__Bacteria;p__Firmicutes_A;c__Clostridia;o__Lachnospirales;f__Lachnospiraceae;g__CAG-510;s__CAG-510 sp900551115
GCA_000434615.1	2.767136	CAG-510	d__Bacteria;p__Firmicutes_A;c__Clostridia;o__Lachnospirales;f__Lachnospiraceae;g__CAG-510;s__CAG-510 sp000434615
GCA_900548855.1	3.547259	CAG-590	d__Bacteria;p__Firmicutes_A;c__Clostridia;o__Lachnospirales;f__Lachnospiraceae;g__CAG-590;s__CAG-590 sp900548855
GCA_000431135.1	2.637563	CAG-590	d__Bacteria;p__Firmicutes_A;c__Clostridia;o__Lachnospirales;f__Lachnospiraceae;g__CAG-590;s__CAG-590 sp000431135
GCF_900625025.1	3.125999	CAG-791	d__Bacteria;p__Firmicutes_A;c__Clostridia;o__Lachnospirales;f__Lachnospiraceae;g__CAG-791;s__CAG-791 sp900625025
GCA_900315055.1	3.123633	CAG-791	d__Bacteria;p__Firmicutes_A;c__Clostridia;o__Lachnospirales;f__Lachnospiraceae;g__CAG-791;s__CAG-791 sp900315055
GCA_900541255.1	3.532354	CAG-81	d__Bacteria;p__Firmicutes_A;c__Clostridia;o__Lachnospirales;f__Lachnospiraceae;g__CAG-81;s__CAG-81 sp900541255
GCA_000435795.1	2.855675	CAG-81	d__Bacteria;p__Firmicutes_A;c__Clostridia;o__Lachnospirales;f__Lachnospiraceae;g__CAG-81;s__CAG-81 sp000435795
GCA_002633115.1	4.45992	CAG-873	d__Bacteria;p__Bacteroidota;c__Bacteroidia;o__Bacteroidales;f__Muribaculaceae;g__CAG-873;s__CAG-873 sp002633115
GCA_900541865.1	2.551568	CAG-873	d__Bacteria;p__Bacteroidota;c__Bacteroidia;o__Bacteroidales;f__Muribaculaceae;g__CAG-873;s__CAG-873 sp900541865
GCA_001701165.1	2.569955	CAG-873	d__Bacteria;p__Bacteroidota;c__Bacteroidia;o__Bacteroidales;f__Muribaculaceae;g__CAG-873;s__CAG-873 sp001701165
GCF_000016545.1	2.970275	Caldicellulosiruptor	d__Bacteria;p__Firmicutes_A;c__Thermoanaerobacteria;o__Caldicellulosiruptorales;f__Caldicellulosiruptoraceae;g__Caldicellulosiruptor;s__Caldicellulosiruptor saccharolyticus
GCF_000166335.1	2.428903	Caldicellulosiruptor	d__Bacteria;p__Firmicutes_A;c__Thermoanaerobacteria;o__Caldicellulosiruptorales;f__Caldicellulosiruptoraceae;g__Caldicellulosiruptor;s__Caldicellulosiruptor owensensis
GCF_000022325.1	2.931662	Caldicellulosiruptor	d__Bacteria;p__Firmicutes_A;c__Thermoanaerobacteria;o__Caldicellulosiruptorales;f__Caldicellulosiruptoraceae;g__Caldicellulosiruptor;s__Caldicellulosiruptor bescii
GCF_000145215.1	2.532343	Caldicellulosiruptor	d__Bacteria;p__Firmicutes_A;c__Thermoanaerobacteria;o__Caldicellulosiruptorales;f__Caldicellulosiruptoraceae;g__Caldicellulosiruptor;s__Caldicellulosiruptor obsidiansis
GCF_000166355.1	2.770676	Caldicellulosiruptor	d__Bacteria;p__Firmicutes_A;c__Thermoanaerobacteria;o__Caldicellulosiruptorales;f__Caldicellulosiruptoraceae;g__Caldicellulosiruptor;s__Caldicellulosiruptor hydrothermalis
GCF_000955725.1	2.834482	Caldicellulosiruptor	d__Bacteria;p__Firmicutes_A;c__Thermoanaerobacteria;o__Caldicellulosiruptorales;f__Caldicellulosiruptoraceae;g__Caldicellulosiruptor;s__Caldicellulosiruptor danielii
GCF_000193435.2	2.674809	Caldicellulosiruptor	d__Bacteria;p__Firmicutes_A;c__Thermoanaerobacteria;o__Caldicellulosiruptorales;f__Caldicellulosiruptoraceae;g__Caldicellulosiruptor;s__Caldicellulosiruptor lactoaceticus
GCF_000955745.1	2.488483	Caldicellulosiruptor	d__Bacteria;p__Firmicutes_A;c__Thermoanaerobacteria;o__Caldicellulosiruptorales;f__Caldicellulosiruptoraceae;g__Caldicellulosiruptor;s__Caldicellulosiruptor morganii
GCF_000317795.1	1.546846	Caldisphaera	d__Archaea;p__Thermoproteota;c__Thermoproteia;o__Desulfurococcales;f__Acidilobaceae;g__Caldisphaera;s__Caldisphaera lagunensis
GCA_002506595.1	1.46594	Caldisphaera	d__Archaea;p__Thermoproteota;c__Thermoproteia;o__Desulfurococcales;f__Acidilobaceae;g__Caldisphaera;s__Caldisphaera sp002506595
GCF_001663375.1	2.260471	Caldivirga	d__Archaea;p__Thermoproteota;c__Thermoproteia;o__Thermoproteales;f__Thermocladiaceae;g__Caldivirga;s__Caldivirga sp001663375
GCA_002506515.1	1.855853	Caldivirga	d__Archaea;p__Thermoproteota;c__Thermoproteia;o__Thermoproteales;f__Thermocladiaceae;g__Caldivirga;s__Caldivirga sp002506515
GCF_000018305.1	2.077567	Caldivirga	d__Archaea;p__Thermoproteota;c__Thermoproteia;o__Thermoproteales;f__Thermocladiaceae;g__Caldivirga;s__Caldivirga maquilingensis
GCF_900167605.1	3.131359	Caloramator	d__Bacteria;p__Firmicutes_A;c__Clostridia;o__Clostridiales;f__Caloramatoraceae;g__Caloramator_B;s__Caloramator_B quimbayensis
GCF_900108045.1	1.763241	Caloramator	d__Bacteria;p__Firmicutes_A;c__Clostridia;o__Clostridiales;f__Caloramatoraceae;g__Caloramator;s__Caloramator fervidus
GCF_000297115.1	2.638447	Caloramator	d__Bacteria;p__Firmicutes_A;c__Clostridia;o__Clostridiales;f__Caloramatoraceae;g__Caloramator;s__Caloramator australicus
GCF_900129995.1	2.461935	Caloranaerobacter	d__Bacteria;p__Firmicutes_A;c__Clostridia;o__Tissierellales;f__Caloranaerobacteraceae;g__Caloranaerobacter;s__Caloranaerobacter azorensis
GCF_001730685.1	2.451939	Caloranaerobacter	d__Bacteria;p__Firmicutes_A;c__Clostridia;o__Tissierellales;f__Caloranaerobacteraceae;g__Caloranaerobacter;s__Caloranaerobacter ferrireducens
GCF_002368415.1	12.037678	Calothrix	d__Bacteria;p__Cyanobacteria;c__Cyanobacteriia;o__Cyanobacteriales;f__Nostocaceae;g__Calothrix;s__Calothrix sp002368415
GCF_900185595.1	5.973003	Calothrix	d__Bacteria;p__Cyanobacteria;c__Cyanobacteriia;o__Cyanobacteriales;f__Nostocaceae;g__Calothrix_A;s__Calothrix_A rhizosoleniae
GCF_000317435.1	6.960392	Calothrix	d__Bacteria;p__Cyanobacteria;c__Cyanobacteriia;o__Cyanobacteriales;f__Nostocaceae;g__Calothrix;s__Calothrix parietina
GCF_000734895.2	6.420126	Calothrix	d__Bacteria;p__Cyanobacteria;c__Cyanobacteriia;o__Cyanobacteriales;f__Nostocaceae;g__Calothrix;s__Calothrix sp000734895
GCF_002368395.1	5.985875	Calothrix	d__Bacteria;p__Cyanobacteria;c__Cyanobacteriia;o__Cyanobacteriales;f__Nostocaceae;g__Calothrix;s__Calothrix sp002368395
GCF_003991905.1	11.421054	Calothrix	d__Bacteria;p__Cyanobacteria;c__Cyanobacteriia;o__Cyanobacteriales;f__Nostocaceae;g__Calothrix;s__Calothrix desertica
GCF_002289455.1	7.00647	Calothrix	d__Bacteria;p__Cyanobacteria;c__Cyanobacteriia;o__Cyanobacteriales;f__Nostocaceae;g__Calothrix;s__Calothrix elsteri
GCF_006864425.1	2.945785	Campylobacter	d__Bacteria;p__Campylobacterota;c__Campylobacteria;o__Campylobacterales;f__Campylobacteraceae;g__Campylobacter_D;s__Campylobacter_D troglodytis
GCF_000816185.1	1.465081	Campylobacter	d__Bacteria;p__Campylobacterota;c__Campylobacteria;o__Campylobacterales;f__Campylobacteraceae;g__Campylobacter_D;s__Campylobacter_D insulaenigrae
GCF_002139935.1	1.594554	Campylobacter	d__Bacteria;p__Campylobacterota;c__Campylobacteria;o__Campylobacterales;f__Campylobacteraceae;g__Campylobacter;s__Campylobacter lanienae
GCF_000344295.2	2.187351	Campylobacter	d__Bacteria;p__Campylobacterota;c__Campylobacteria;o__Campylobacterales;f__Campylobacteraceae;g__Campylobacter_A;s__Campylobacter_A showae_B
GCF_002914005.1	1.880934	Campylobacter	d__Bacteria;p__Campylobacterota;c__Campylobacteria;o__Campylobacterales;f__Campylobacteraceae;g__Campylobacter_A;s__Campylobacter_A concisus_N
GCF_000017585.1	1.714951	Campylobacter	d__Bacteria;p__Campylobacterota;c__Campylobacteria;o__Campylobacterales;f__Campylobacteraceae;g__Campylobacter_B;s__Campylobacter_B hominis
GCF_000736415.1	1.754638	Campylobacter	d__Bacteria;p__Campylobacterota;c__Campylobacteria;o__Campylobacterales;f__Campylobacteraceae;g__Campylobacter;s__Campylobacter iguaniorum
GCF_001643975.1	1.753277	Campylobacter	d__Bacteria;p__Campylobacterota;c__Campylobacteria;o__Campylobacterales;f__Campylobacteraceae;g__Campylobacter;s__Campylobacter lawsonii
GCF_002139875.1	1.61261	Campylobacter	d__Bacteria;p__Campylobacterota;c__Campylobacteria;o__Campylobacterales;f__Campylobacteraceae;g__Campylobacter;s__Campylobacter sp002139875
GCF_002165785.1	1.937734	Campylobacter	d__Bacteria;p__Campylobacterota;c__Campylobacteria;o__Campylobacterales;f__Campylobacteraceae;g__Campylobacter_A;s__Campylobacter_A concisus_W
GCF_002912895.1	1.851742	Campylobacter	d__Bacteria;p__Campylobacterota;c__Campylobacteria;o__Campylobacterales;f__Campylobacteraceae;g__Campylobacter_A;s__Campylobacter_A concisus_G
GCF_003048405.1	1.964632	Campylobacter	d__Bacteria;p__Campylobacterota;c__Campylobacteria;o__Campylobacterales;f__Campylobacteraceae;g__Campylobacter_A;s__Campylobacter_A concisus_Q
GCF_003048535.1	1.905326	Campylobacter	d__Bacteria;p__Campylobacterota;c__Campylobacteria;o__Campylobacterales;f__Campylobacteraceae;g__Campylobacter_A;s__Campylobacter_A concisus_S
GCF_003049085.1	1.948537	Campylobacter	d__Bacteria;p__Campylobacterota;c__Campylobacteria;o__Campylobacterales;f__Campylobacteraceae;g__Campylobacter_A;s__Campylobacter_A concisus_H
GCF_006864535.1	1.875504	Campylobacter	d__Bacteria;p__Campylobacterota;c__Campylobacteria;o__Campylobacterales;f__Campylobacteraceae;g__Campylobacter_D;s__Campylobacter_D sp006864535
GCF_900063025.1	2.098701	Campylobacter	d__Bacteria;p__Campylobacterota;c__Campylobacteria;o__Campylobacterales;f__Campylobacteraceae;g__Campylobacter_B;s__Campylobacter_B geochelonis
GCF_000254135.1	1.851478	Campylobacter	d__Bacteria;p__Campylobacterota;c__Campylobacteria;o__Campylobacterales;f__Campylobacteraceae;g__Campylobacter_D;s__Campylobacter_D coli
GCF_900637395.1	1.67155	Campylobacter	d__Bacteria;p__Campylobacterota;c__Campylobacteria;o__Campylobacterales;f__Campylobacteraceae;g__Campylobacter_D;s__Campylobacter_D upsaliensis
GCF_002139855.1	1.640613	Campylobacter	d__Bacteria;p__Campylobacterota;c__Campylobacteria;o__Campylobacterales;f__Campylobacteraceae;g__Campylobacter;s__Campylobacter sp002139855
GCF_000466745.1	1.84175	Campylobacter	d__Bacteria;p__Campylobacterota;c__Campylobacteria;o__Campylobacterales;f__Campylobacteraceae;g__Campylobacter_A;s__Campylobacter_A concisus_B
GCF_000376325.1	1.954904	Campylobacter	d__Bacteria;p__Campylobacterota;c__Campylobacteria;o__Campylobacterales;f__Campylobacteraceae;g__Campylobacter_A;s__Campylobacter_A curvus
GCF_000466685.1	2.10873	Campylobacter	d__Bacteria;p__Campylobacterota;c__Campylobacteria;o__Campylobacterales;f__Campylobacteraceae;g__Campylobacter_A;s__Campylobacter_A concisus_A
GCF_002238335.1	1.738633	Campylobacter	d__Bacteria;p__Campylobacterota;c__Campylobacteria;o__Campylobacterales;f__Campylobacteraceae;g__Campylobacter_D;s__Campylobacter_D avium
GCF_002913225.1	1.923714	Campylobacter	d__Bacteria;p__Campylobacterota;c__Campylobacteria;o__Campylobacterales;f__Campylobacteraceae;g__Campylobacter_A;s__Campylobacter_A concisus_J
GCF_000175655.1	2.072007	Campylobacter	d__Bacteria;p__Campylobacterota;c__Campylobacteria;o__Campylobacterales;f__Campylobacteraceae;g__Campylobacter_A;s__Campylobacter_A showae_C
GCA_002092835.1	1.915934	Campylobacter	d__Bacteria;p__Campylobacterota;c__Campylobacteria;o__Campylobacterales;f__Campylobacteraceae;g__Campylobacter_A;s__Campylobacter_A concisus_K
GCF_000174175.1	2.513107	Campylobacter	d__Bacteria;p__Campylobacterota;c__Campylobacteria;o__Campylobacterales;f__Campylobacteraceae;g__Campylobacter_A;s__Campylobacter_A rectus
GCF_900573985.1	2.502981	Campylobacter	d__Bacteria;p__Campylobacterota;c__Campylobacteria;o__Campylobacterales;f__Campylobacteraceae;g__Campylobacter_A;s__Campylobacter_A showae_E
GCF_000374605.1	1.74059	Campylobacter	d__Bacteria;p__Campylobacterota;c__Campylobacteria;o__Campylobacterales;f__Campylobacteraceae;g__Campylobacter_B;s__Campylobacter_B ureolyticus
GCF_000788295.1	1.78058	Campylobacter	d__Bacteria;p__Campylobacterota;c__Campylobacteria;o__Campylobacterales;f__Campylobacteraceae;g__Campylobacter_B;s__Campylobacter_B sputorum
GCF_900111465.1	1.49127	Campylobacter	d__Bacteria;p__Campylobacterota;c__Campylobacteria;o__Campylobacterales;f__Campylobacteraceae;g__Campylobacter_D;s__Campylobacter_D lari
GCF_000816225.1	1.502102	Campylobacter	d__Bacteria;p__Campylobacterota;c__Campylobacteria;o__Campylobacterales;f__Campylobacteraceae;g__Campylobacter_D;s__Campylobacter_D concheus
GCF_000816305.1	1.852995	Campylobacter	d__Bacteria;p__Campylobacterota;c__Campylobacteria;o__Campylobacterales;f__Campylobacteraceae;g__Campylobacter_D;s__Campylobacter_D subantarcticus
GCF_001017575.1	1.563032	Campylobacter	d__Bacteria;p__Campylobacterota;c__Campylobacteria;o__Campylobacterales;f__Campylobacteraceae;g__Campylobacter_D;s__Campylobacter_D lari_C
GCF_001705345.1	1.6685	Campylobacter	d__Bacteria;p__Campylobacterota;c__Campylobacteria;o__Campylobacterales;f__Campylobacteraceae;g__Campylobacter_D;s__Campylobacter_D ornithocola
GCF_003627915.1	1.482632	Campylobacter	d__Bacteria;p__Campylobacterota;c__Campylobacteria;o__Campylobacterales;f__Campylobacteraceae;g__Campylobacter_D;s__Campylobacter_D sp003627915
GCF_006176135.1	1.590434	Campylobacter	d__Bacteria;p__Campylobacterota;c__Campylobacteria;o__Campylobacterales;f__Campylobacteraceae;g__Campylobacter_D;s__Campylobacter_D sp006176135
GCF_000597805.1	1.673184	Campylobacter	d__Bacteria;p__Campylobacterota;c__Campylobacteria;o__Campylobacterales;f__Campylobacteraceae;g__Campylobacter_B;s__Campylobacter_B corcagiensis
GCA_900539255.1	1.890992	Campylobacter	d__Bacteria;p__Campylobacterota;c__Campylobacteria;o__Campylobacterales;f__Campylobacteraceae;g__Campylobacter_D;s__Campylobacter_D sp900539255
GCF_002021925.1	1.782665	Campylobacter	d__Bacteria;p__Campylobacterota;c__Campylobacteria;o__Campylobacterales;f__Campylobacteraceae;g__Campylobacter_A;s__Campylobacter_A pinnipediorum
GCF_005406215.1	1.697678	Campylobacter	d__Bacteria;p__Campylobacterota;c__Campylobacteria;o__Campylobacterales;f__Campylobacteraceae;g__Campylobacter_D;s__Campylobacter_D sp005406215
GCF_000470055.1	1.584486	Campylobacter	d__Bacteria;p__Campylobacterota;c__Campylobacteria;o__Campylobacterales;f__Campylobacteraceae;g__Campylobacter_D;s__Campylobacter_D coli_A
GCF_004323845.1	1.571819	Campylobacter	d__Bacteria;p__Campylobacterota;c__Campylobacteria;o__Campylobacterales;f__Campylobacteraceae;g__Campylobacter_D;s__Campylobacter_D sp004323845
GCA_000163995.1	1.710125	Campylobacter	d__Bacteria;p__Campylobacterota;c__Campylobacteria;o__Campylobacterales;f__Campylobacteraceae;g__Campylobacter_D;s__Campylobacter_D jejuni_A
GCF_003015205.1	1.869677	Campylobacter	d__Bacteria;p__Campylobacterota;c__Campylobacteria;o__Campylobacterales;f__Campylobacteraceae;g__Campylobacter_B;s__Campylobacter_B blaseri
GCF_001687475.2	1.520669	Campylobacter	d__Bacteria;p__Campylobacterota;c__Campylobacteria;o__Campylobacterales;f__Campylobacteraceae;g__Campylobacter_D;s__Campylobacter_D hepaticus
GCF_004153445.1	4.148464	Candidimonas	d__Bacteria;p__Proteobacteria;c__Gammaproteobacteria;o__Burkholderiales;f__Burkholderiaceae;g__Candidimonas_A;s__Candidimonas_A soli
GCF_004022565.1	3.548703	Candidimonas	d__Bacteria;p__Proteobacteria;c__Gammaproteobacteria;o__Burkholderiales;f__Burkholderiaceae;g__Candidimonas_A;s__Candidimonas_A sp004022565
GCF_000411115.1	2.746278	Capnocytophaga	d__Bacteria;p__Bacteroidota;c__Bacteroidia;o__Flavobacteriales;f__Flavobacteriaceae;g__Capnocytophaga;s__Capnocytophaga granulosa
GCF_002302565.1	2.414275	Capnocytophaga	d__Bacteria;p__Bacteroidota;c__Bacteroidia;o__Flavobacteriales;f__Flavobacteriaceae;g__Capnocytophaga;s__Capnocytophaga canimorsus
GCF_000192225.1	2.548422	Capnocytophaga	d__Bacteria;p__Bacteroidota;c__Bacteroidia;o__Flavobacteriales;f__Flavobacteriaceae;g__Capnocytophaga;s__Capnocytophaga sp000192225
GCF_000023285.1	2.612925	Capnocytophaga	d__Bacteria;p__Bacteroidota;c__Bacteroidia;o__Flavobacteriales;f__Flavobacteriaceae;g__Capnocytophaga;s__Capnocytophaga ochracea
GCF_001950255.1	2.465639	Carboxydothermus	d__Bacteria;p__Firmicutes_B;c__Desulfotomaculia;o__Carboxydothermales;f__Carboxydothermaceae;g__Carboxydothermus;s__Carboxydothermus pertinax
GCF_001950325.1	2.386596	Carboxydothermus	d__Bacteria;p__Firmicutes_B;c__Desulfotomaculia;o__Carboxydothermales;f__Carboxydothermaceae;g__Carboxydothermus;s__Carboxydothermus islandicus
GCF_000012865.1	2.40152	Carboxydothermus	d__Bacteria;p__Firmicutes_B;c__Desulfotomaculia;o__Carboxydothermales;f__Carboxydothermaceae;g__Carboxydothermus;s__Carboxydothermus hydrogenoformans
GCF_000744375.1	4.041428	Carnobacterium	d__Bacteria;p__Firmicutes;c__Bacilli;o__Lactobacillales;f__Carnobacteriaceae;g__Carnobacterium;s__Carnobacterium gallinarum
GCF_000744255.1	2.619222	Carnobacterium	d__Bacteria;p__Firmicutes;c__Bacilli;o__Lactobacillales;f__Carnobacteriaceae;g__Carnobacterium;s__Carnobacterium divergens
GCF_000744945.1	3.876691	Carnobacterium	d__Bacteria;p__Firmicutes;c__Bacilli;o__Lactobacillales;f__Carnobacteriaceae;g__Carnobacterium;s__Carnobacterium maltaromaticum
GCF_000160035.2	3.479204	Catonella	d__Bacteria;p__Firmicutes_A;c__Clostridia;o__Lachnospirales;f__Lachnospiraceae;g__Catonella;s__Catonella morbi
GCA_900314885.1	2.587697	Catonella	d__Bacteria;p__Firmicutes_A;c__Clostridia;o__Lachnospirales;f__Lachnospiraceae;g__Catonella;s__Catonella sp900314885
GCF_000745545.1	5.994497	Caulobacter	d__Bacteria;p__Proteobacteria;c__Alphaproteobacteria;o__Caulobacterales;f__Caulobacteraceae;g__Caulobacter;s__Caulobacter henricii_C
GCF_003060965.1	3.960983	Caulobacter	d__Bacteria;p__Proteobacteria;c__Alphaproteobacteria;o__Caulobacterales;f__Caulobacteraceae;g__Caulobacter;s__Caulobacter sp003060965
GCF_001426985.1	5.709804	Caulobacter	d__Bacteria;p__Proteobacteria;c__Alphaproteobacteria;o__Caulobacterales;f__Caulobacteraceae;g__Caulobacter;s__Caulobacter sp001426985
GCF_000712075.1	5.40264	Caulobacter	d__Bacteria;p__Proteobacteria;c__Alphaproteobacteria;o__Caulobacterales;f__Caulobacteraceae;g__Caulobacter;s__Caulobacter sp000712075
GCF_001426905.1	5.083237	Caulobacter	d__Bacteria;p__Proteobacteria;c__Alphaproteobacteria;o__Caulobacterales;f__Caulobacteraceae;g__Caulobacter;s__Caulobacter sp001426905
GCF_002742645.2	4.86903	Caulobacter	d__Bacteria;p__Proteobacteria;c__Alphaproteobacteria;o__Caulobacterales;f__Caulobacteraceae;g__Caulobacter;s__Caulobacter sp002742645
GCA_003021175.1	2.605664	CBA1134	d__Archaea;p__Halobacteriota;c__Halobacteria;o__Halobacteriales;f__Haloarculaceae;g__CBA1134;s__CBA1134 sp003021175
GCF_001950595.1	2.574365	CBA1134	d__Archaea;p__Halobacteriota;c__Halobacteria;o__Halobacteriales;f__Haloarculaceae;g__CBA1134;s__CBA1134 sp001950595
GCF_003047105.1	4.437368	Celeribacter	d__Bacteria;p__Proteobacteria;c__Alphaproteobacteria;o__Rhodobacterales;f__Rhodobacteraceae;g__Celeribacter;s__Celeribacter baekdonensis_B
GCF_900113955.1	4.398584	Celeribacter	d__Bacteria;p__Proteobacteria;c__Alphaproteobacteria;o__Rhodobacterales;f__Rhodobacteraceae;g__Celeribacter;s__Celeribacter neptunius
GCF_001424195.1	4.742537	Cellulomonas	d__Bacteria;p__Actinobacteriota;c__Actinomycetia;o__Actinomycetales;f__Cellulomonadaceae;g__Cellulomonas;s__Cellulomonas sp001424195
GCF_006538725.1	3.786089	Cellulomonas	d__Bacteria;p__Actinobacteriota;c__Actinomycetia;o__Actinomycetales;f__Cellulomonadaceae;g__Cellulomonas;s__Cellulomonas gelida
GCF_001424125.1	4.166651	Cellulomonas	d__Bacteria;p__Actinobacteriota;c__Actinomycetia;o__Actinomycetales;f__Cellulomonadaceae;g__Cellulomonas;s__Cellulomonas sp001424125
GCA_001429255.1	4.247614	Cellulomonas	d__Bacteria;p__Actinobacteriota;c__Actinomycetia;o__Actinomycetales;f__Cellulomonadaceae;g__Cellulomonas;s__Cellulomonas sp001429255
GCF_000212695.1	4.266344	Cellulomonas	d__Bacteria;p__Actinobacteriota;c__Actinomycetia;o__Actinomycetales;f__Cellulomonadaceae;g__Cellulomonas;s__Cellulomonas fimi
GCF_000688475.1	4.210445	Cellulomonas	d__Bacteria;p__Actinobacteriota;c__Actinomycetia;o__Actinomycetales;f__Cellulomonadaceae;g__Cellulomonas;s__Cellulomonas sp000688475
GCF_001426705.1	4.654705	Cellulomonas	d__Bacteria;p__Actinobacteriota;c__Actinomycetia;o__Actinomycetales;f__Cellulomonadaceae;g__Cellulomonas;s__Cellulomonas sp001426705
GCF_002162135.1	5.257074	Cellvibrio	d__Bacteria;p__Proteobacteria;c__Gammaproteobacteria;o__Pseudomonadales;f__Cellvibrionaceae;g__Cellvibrio;s__Cellvibrio sp002162135
GCF_002007605.1	4.705304	Cellvibrio	d__Bacteria;p__Proteobacteria;c__Gammaproteobacteria;o__Pseudomonadales;f__Cellvibrionaceae;g__Cellvibrio;s__Cellvibrio sp002007605
GCF_001683335.1	2.886041	Centipeda	d__Bacteria;p__Firmicutes_C;c__Negativicutes;o__Selenomonadales;f__Selenomonadaceae;g__Centipeda;s__Centipeda sp001683335
GCF_000160555.1	2.054993	Centipeda	d__Bacteria;p__Firmicutes_C;c__Negativicutes;o__Selenomonadales;f__Selenomonadaceae;g__Centipeda;s__Centipeda noxia
GCF_000426665.1	2.350599	Centipeda	d__Bacteria;p__Firmicutes_C;c__Negativicutes;o__Selenomonadales;f__Selenomonadaceae;g__Centipeda;s__Centipeda artemidis
GCF_000286455.1	2.352554	Centipeda	d__Bacteria;p__Firmicutes_C;c__Negativicutes;o__Selenomonadales;f__Selenomonadaceae;g__Centipeda;s__Centipeda sp000286455
GCF_900290285.1	2.587005	Centipeda	d__Bacteria;p__Firmicutes_C;c__Negativicutes;o__Selenomonadales;f__Selenomonadaceae;g__Centipeda;s__Centipeda massiliensis
GCF_000213975.1	2.761262	Centipeda	d__Bacteria;p__Firmicutes_C;c__Negativicutes;o__Selenomonadales;f__Selenomonadaceae;g__Centipeda;s__Centipeda periodontii
GCF_000468035.1	2.314792	Centipeda	d__Bacteria;p__Firmicutes_C;c__Negativicutes;o__Selenomonadales;f__Selenomonadaceae;g__Centipeda;s__Centipeda sp000468035
GCF_000160695.1	2.166063	Centipeda	d__Bacteria;p__Firmicutes_C;c__Negativicutes;o__Selenomonadales;f__Selenomonadaceae;g__Centipeda;s__Centipeda flueggei
GCA_002713695.1	3.523997	Cephaloticoccus	d__Bacteria;p__Verrucomicrobiota;c__Verrucomicrobiae;o__Opitutales;f__Opitutaceae;g__Cephaloticoccus;s__Cephaloticoccus sp002713695
GCF_001580045.1	2.092503	Cephaloticoccus	d__Bacteria;p__Verrucomicrobiota;c__Verrucomicrobiae;o__Opitutales;f__Opitutaceae;g__Cephaloticoccus;s__Cephaloticoccus capnophilus
GCF_001580015.1	2.35697	Cephaloticoccus	d__Bacteria;p__Verrucomicrobiota;c__Verrucomicrobiae;o__Opitutales;f__Opitutaceae;g__Cephaloticoccus;s__Cephaloticoccus primus
GCF_000479045.1	3.068248	Cetobacterium	d__Bacteria;p__Fusobacteriota;c__Fusobacteriia;o__Fusobacteriales;f__Fusobacteriaceae;g__Cetobacterium_A;s__Cetobacterium_A somerae
GCF_900167275.1	2.580907	Cetobacterium	d__Bacteria;p__Fusobacteriota;c__Fusobacteriia;o__Fusobacteriales;f__Fusobacteriaceae;g__Cetobacterium;s__Cetobacterium ceti
GCF_000799075.1	2.738314	Cetobacterium	d__Bacteria;p__Fusobacteriota;c__Fusobacteriia;o__Fusobacteriales;f__Fusobacteriaceae;g__Cetobacterium_A;s__Cetobacterium_A sp000799075
GCA_005889405.1	3.048322	CF-39	d__Bacteria;p__Chloroflexota;c__Ellin6529;o__P2-11E;f__P2-11E;g__CF-39;s__CF-39 sp005889405
GCA_005887995.1	3.023884	CF-39	d__Bacteria;p__Chloroflexota;c__Ellin6529;o__P2-11E;f__P2-11E;g__CF-39;s__CF-39 sp005887995
GCA_002842575.1	3.000935	CG2-30-34-30	d__Bacteria;p__Bacteroidota;c__Bacteroidia;o__Flavobacteriales;f__Flavobacteriaceae;g__CG2-30-34-30;s__CG2-30-34-30 sp002842575
GCA_001873105.1	2.53663	CG2-30-34-30	d__Bacteria;p__Bacteroidota;c__Bacteroidia;o__Flavobacteriales;f__Flavobacteriaceae;g__CG2-30-34-30;s__CG2-30-34-30 sp001873105
GCF_900114995.1	9.117871	Chitinophaga	d__Bacteria;p__Bacteroidota;c__Bacteroidia;o__Chitinophagales;f__Chitinophagaceae;g__Chitinophaga;s__Chitinophaga sp900114995
GCF_003958645.1	6.192739	Chitinophaga	d__Bacteria;p__Bacteroidota;c__Bacteroidia;o__Chitinophagales;f__Chitinophagaceae;g__Chitinophaga;s__Chitinophaga rhizosphaerae
GCF_002290065.1	7.661303	Chitinophaga	d__Bacteria;p__Bacteroidota;c__Bacteroidia;o__Chitinophagales;f__Chitinophagaceae;g__Chitinophaga;s__Chitinophaga sp002290065
GCA_902167635.1	6.308408	Chitinophaga	d__Bacteria;p__Bacteroidota;c__Bacteroidia;o__Chitinophagales;f__Chitinophagaceae;g__Chitinophaga;s__Chitinophaga sp902167635
GCF_003014595.1	8.501157	Chitinophaga	d__Bacteria;p__Bacteroidota;c__Bacteroidia;o__Chitinophagales;f__Chitinophagaceae;g__Chitinophaga;s__Chitinophaga ginsengisoli
GCF_003149455.1	6.329522	Chitinophaga	d__Bacteria;p__Bacteroidota;c__Bacteroidia;o__Chitinophagales;f__Chitinophagaceae;g__Chitinophaga;s__Chitinophaga sp003149455
GCF_003259435.1	7.116247	Chitinophaga	d__Bacteria;p__Bacteroidota;c__Bacteroidia;o__Chitinophagales;f__Chitinophagaceae;g__Chitinophaga;s__Chitinophaga dinghuensis
GCF_003807585.1	6.86182	Chitinophaga	d__Bacteria;p__Bacteroidota;c__Bacteroidia;o__Chitinophagales;f__Chitinophagaceae;g__Chitinophaga;s__Chitinophaga barathri
GCF_900169085.1	1.083283	Chlamydia	d__Bacteria;p__Verrucomicrobiota_A;c__Chlamydiia;o__Chlamydiales;f__Chlamydiaceae;g__Chlamydia;s__Chlamydia suis
GCF_000012125.1	1.051969	Chlamydia	d__Bacteria;p__Verrucomicrobiota_A;c__Chlamydiia;o__Chlamydiales;f__Chlamydiaceae;g__Chlamydia;s__Chlamydia trachomatis
GCF_000006685.1	1.080451	Chlamydia	d__Bacteria;p__Verrucomicrobiota_A;c__Chlamydiia;o__Chlamydiales;f__Chlamydiaceae;g__Chlamydia;s__Chlamydia muridarum
GCF_000007205.1	1.225935	Chlamydophila	d__Bacteria;p__Verrucomicrobiota_A;c__Chlamydiia;o__Chlamydiales;f__Chlamydiaceae;g__Chlamydophila;s__Chlamydophila pneumoniae
GCF_000583875.1	1.048269	Chlamydophila	d__Bacteria;p__Verrucomicrobiota_A;c__Chlamydiia;o__Chlamydiales;f__Chlamydiaceae;g__Chlamydophila;s__Chlamydophila avium
GCF_001653975.1	1.120737	Chlamydophila	d__Bacteria;p__Verrucomicrobiota_A;c__Chlamydiia;o__Chlamydiales;f__Chlamydiaceae;g__Chlamydophila;s__Chlamydophila sp001653975
GCF_000007605.1	1.181356	Chlamydophila	d__Bacteria;p__Verrucomicrobiota_A;c__Chlamydiia;o__Chlamydiales;f__Chlamydiaceae;g__Chlamydophila;s__Chlamydophila caviae
GCF_000454725.1	1.146066	Chlamydophila	d__Bacteria;p__Verrucomicrobiota_A;c__Chlamydiia;o__Chlamydiales;f__Chlamydiaceae;g__Chlamydophila;s__Chlamydophila ibidis
GCF_900239945.1	1.206142	Chlamydophila	d__Bacteria;p__Verrucomicrobiota_A;c__Chlamydiia;o__Chlamydiales;f__Chlamydiaceae;g__Chlamydophila;s__Chlamydophila sp900239945
GCF_900634605.1	1.146546	Chlamydophila	d__Bacteria;p__Verrucomicrobiota_A;c__Chlamydiia;o__Chlamydiales;f__Chlamydiaceae;g__Chlamydophila;s__Chlamydophila buteonis
GCF_000204135.1	1.106197	Chlamydophila	d__Bacteria;p__Verrucomicrobiota_A;c__Chlamydiia;o__Chlamydiales;f__Chlamydiaceae;g__Chlamydophila;s__Chlamydophila pecorum
GCF_000204255.1	1.17922	Chlamydophila	d__Bacteria;p__Verrucomicrobiota_A;c__Chlamydiia;o__Chlamydiales;f__Chlamydiaceae;g__Chlamydophila;s__Chlamydophila psittaci
GCF_001747405.1	2.797276	Chlorobaculum	d__Bacteria;p__Bacteroidota;c__Chlorobia;o__Chlorobiales;f__Chlorobiaceae;g__Chlorobaculum;s__Chlorobaculum limnaeum
GCF_000006985.1	2.154946	Chlorobaculum	d__Bacteria;p__Bacteroidota;c__Chlorobia;o__Chlorobiales;f__Chlorobiaceae;g__Chlorobaculum;s__Chlorobaculum tepidum
GCA_001602925.1	2.317434	Chlorobaculum	d__Bacteria;p__Bacteroidota;c__Chlorobia;o__Chlorobiales;f__Chlorobiaceae;g__Chlorobaculum;s__Chlorobaculum sp001602925
GCF_006265165.1	2.612768	Chlorobaculum	d__Bacteria;p__Bacteroidota;c__Chlorobia;o__Chlorobiales;f__Chlorobiaceae;g__Chlorobaculum;s__Chlorobaculum thiosulfatiphilum
GCF_000020505.1	2.289249	Chlorobaculum	d__Bacteria;p__Bacteroidota;c__Chlorobia;o__Chlorobiales;f__Chlorobiaceae;g__Chlorobaculum;s__Chlorobaculum parvum
GCF_000015125.1	3.133902	Chlorobium	d__Bacteria;p__Bacteroidota;c__Chlorobia;o__Chlorobiales;f__Chlorobiaceae;g__Chlorobium;s__Chlorobium phaeobacteroides
GCF_000016085.1	1.966858	Chlorobium	d__Bacteria;p__Bacteroidota;c__Chlorobia;o__Chlorobiales;f__Chlorobiaceae;g__Chlorobium;s__Chlorobium phaeovibrioides
GCA_001622165.1	2.154228	Chlorobium	d__Bacteria;p__Bacteroidota;c__Chlorobia;o__Chlorobiales;f__Chlorobiaceae;g__Chlorobium;s__Chlorobium luteolum_B
GCF_000020465.1	2.763181	Chlorobium	d__Bacteria;p__Bacteroidota;c__Chlorobia;o__Chlorobiales;f__Chlorobiaceae;g__Chlorobium;s__Chlorobium limicola
GCF_000020545.1	2.736403	Chlorobium	d__Bacteria;p__Bacteroidota;c__Chlorobia;o__Chlorobiales;f__Chlorobiaceae;g__Chlorobium_A;s__Chlorobium_A phaeobacteroides_A
GCA_005862285.1	2.613542	Chlorobium	d__Bacteria;p__Bacteroidota;c__Chlorobia;o__Chlorobiales;f__Chlorobiaceae;g__Chlorobium;s__Chlorobium sp005862285
GCF_000012485.1	2.364842	Chlorobium	d__Bacteria;p__Bacteroidota;c__Chlorobia;o__Chlorobiales;f__Chlorobiaceae;g__Chlorobium;s__Chlorobium luteolum
GCF_000012585.1	2.572079	Chlorobium	d__Bacteria;p__Bacteroidota;c__Chlorobia;o__Chlorobiales;f__Chlorobiaceae;g__Chlorobium;s__Chlorobium chlorochromatii
GCA_005843825.1	2.553738	Chlorobium	d__Bacteria;p__Bacteroidota;c__Chlorobia;o__Chlorobiales;f__Chlorobiaceae;g__Chlorobium;s__Chlorobium sp005843825
GCA_005843805.1	2.380829	Chlorobium	d__Bacteria;p__Bacteroidota;c__Chlorobia;o__Chlorobiales;f__Chlorobiaceae;g__Chlorobium;s__Chlorobium sp005843805
GCF_000168715.1	2.538957	Chlorobium	d__Bacteria;p__Bacteroidota;c__Chlorobia;o__Chlorobiales;f__Chlorobiaceae;g__Chlorobium;s__Chlorobium ferrooxidans
GCF_001509575.1	2.087449	Chlorobium	d__Bacteria;p__Bacteroidota;c__Chlorobia;o__Chlorobiales;f__Chlorobiaceae;g__Chlorobium;s__Chlorobium limicola_A
GCF_000018865.1	5.258541	Chloroflexus	d__Bacteria;p__Chloroflexota;c__Chloroflexia;o__Chloroflexales;f__Chloroflexaceae;g__Chloroflexus;s__Chloroflexus aurantiacus
GCF_000021945.1	4.684931	Chloroflexus	d__Bacteria;p__Chloroflexota;c__Chloroflexia;o__Chloroflexales;f__Chloroflexaceae;g__Chloroflexus;s__Chloroflexus aggregans
GCF_000516515.1	4.890986	Chloroflexus	d__Bacteria;p__Chloroflexota;c__Chloroflexia;o__Chloroflexales;f__Chloroflexaceae;g__Chloroflexus;s__Chloroflexus sp000516515
GCF_001650695.1	5.136885	Chloroflexus	d__Bacteria;p__Chloroflexota;c__Chloroflexia;o__Chloroflexales;f__Chloroflexaceae;g__Chloroflexus;s__Chloroflexus islandicus
GCF_000317285.1	7.751745	Chlorogloeopsis	d__Bacteria;p__Cyanobacteria;c__Cyanobacteriia;o__Cyanobacteriales;f__Nostocaceae;g__Chlorogloeopsis;s__Chlorogloeopsis fritschii
GCF_000332255.1	4.903153	Chlorogloeopsis	d__Bacteria;p__Cyanobacteria;c__Cyanobacteriia;o__Cyanobacteriales;f__Nostocaceae;g__Chlorogloeopsis;s__Chlorogloeopsis sp000332255
GCF_004762035.1	6.422898	Chloroploca	d__Bacteria;p__Chloroflexota;c__Chloroflexia;o__Chloroflexales;f__Chloroflexaceae;g__Chloroploca;s__Chloroploca sp004762035
GCF_002532075.1	5.841167	Chloroploca	d__Bacteria;p__Chloroflexota;c__Chloroflexia;o__Chloroflexales;f__Chloroflexaceae;g__Chloroploca;s__Chloroploca asiatica
GCF_004138165.1	6.376501	Chloroploca	d__Bacteria;p__Chloroflexota;c__Chloroflexia;o__Chloroflexales;f__Chloroflexaceae;g__Chloroploca;s__Chloroploca sp004138165
GCF_001678845.1	3.026655	Christensenella	d__Bacteria;p__Firmicutes_A;c__Clostridia_A;o__Christensenellales;f__Christensenellaceae;g__Christensenella;s__Christensenella sp001678845
GCF_900155415.1	2.560186	Christensenella	d__Bacteria;p__Firmicutes_A;c__Clostridia_A;o__Christensenellales;f__Christensenellaceae;g__Christensenella;s__Christensenella massiliensis
GCF_003628755.1	2.969292	Christensenella	d__Bacteria;p__Firmicutes_A;c__Clostridia_A;o__Christensenellales;f__Christensenellaceae;g__Christensenella;s__Christensenella minuta
GCF_001043705.1	5.069741	Chromobacterium	d__Bacteria;p__Proteobacteria;c__Gammaproteobacteria;o__Burkholderiales;f__Chromobacteriaceae;g__Chromobacterium;s__Chromobacterium sp001043705
GCF_001855555.1	4.742027	Chromobacterium	d__Bacteria;p__Proteobacteria;c__Gammaproteobacteria;o__Burkholderiales;f__Chromobacteriaceae;g__Chromobacterium;s__Chromobacterium sphagni
GCF_000317125.1	6.689401	Chroococcidiopsis	d__Bacteria;p__Cyanobacteria;c__Cyanobacteriia;o__Cyanobacteriales;f__Chroococcidiopsidaceae;g__Chroococcidiopsis;s__Chroococcidiopsis thermalis
GCF_004348865.1	5.969679	Chroococcidiopsis	d__Bacteria;p__Cyanobacteria;c__Cyanobacteriia;o__Cyanobacteriales;f__Chroococcidiopsidaceae;g__Chroococcidiopsis;s__Chroococcidiopsis millei_A
GCF_002749975.1	5.914154	Chroogloeocystis	d__Bacteria;p__Cyanobacteria;c__Cyanobacteriia;o__Cyanobacteriales;f__Chroococcidiopsidaceae;g__Chroogloeocystis;s__Chroogloeocystis sp002749975
GCF_001904655.1	5.009995	Chroogloeocystis	d__Bacteria;p__Cyanobacteria;c__Cyanobacteriia;o__Cyanobacteriales;f__Chroococcidiopsidaceae;g__Chroogloeocystis;s__Chroogloeocystis siderophila
GCF_002939305.1	5.234993	Chroogloeocystis	d__Bacteria;p__Cyanobacteria;c__Cyanobacteriia;o__Cyanobacteriales;f__Chroococcidiopsidaceae;g__Chroogloeocystis;s__Chroogloeocystis sp002939305
GCF_002964865.1	5.44357	Chroogloeocystis	d__Bacteria;p__Cyanobacteria;c__Cyanobacteriia;o__Cyanobacteriales;f__Chroococcidiopsidaceae;g__Chroogloeocystis;s__Chroogloeocystis sp002964865
GCF_000317555.1	5.88271	Chroogloeocystis	d__Bacteria;p__Cyanobacteria;c__Cyanobacteriia;o__Cyanobacteriales;f__Chroococcidiopsidaceae;g__Chroogloeocystis;s__Chroogloeocystis sp000317555
GCF_900636535.1	5.606922	Chryseobacterium	d__Bacteria;p__Bacteroidota;c__Bacteroidia;o__Flavobacteriales;f__Weeksellaceae;g__Chryseobacterium;s__Chryseobacterium gleum
GCF_900156685.1	3.4524	Chryseobacterium	d__Bacteria;p__Bacteroidota;c__Bacteroidia;o__Flavobacteriales;f__Weeksellaceae;g__Chryseobacterium;s__Chryseobacterium piscicola
GCF_000799335.1	5.166119	Chryseobacterium	d__Bacteria;p__Bacteroidota;c__Bacteroidia;o__Flavobacteriales;f__Weeksellaceae;g__Chryseobacterium;s__Chryseobacterium sp000799335
GCF_900113975.1	4.889663	Chryseobacterium	d__Bacteria;p__Bacteroidota;c__Bacteroidia;o__Flavobacteriales;f__Weeksellaceae;g__Chryseobacterium;s__Chryseobacterium indologenes
GCF_003385595.1	4.470829	Chryseobacterium	d__Bacteria;p__Bacteroidota;c__Bacteroidia;o__Flavobacteriales;f__Weeksellaceae;g__Chryseobacterium;s__Chryseobacterium flavum
GCA_002439165.1	5.058632	Chryseobacterium	d__Bacteria;p__Bacteroidota;c__Bacteroidia;o__Flavobacteriales;f__Weeksellaceae;g__Chryseobacterium;s__Chryseobacterium indologenes_E
GCF_900128945.1	5.403181	Chryseobacterium	d__Bacteria;p__Bacteroidota;c__Bacteroidia;o__Flavobacteriales;f__Weeksellaceae;g__Chryseobacterium;s__Chryseobacterium sp900128945
GCF_003815775.1	4.890621	Chryseobacterium	d__Bacteria;p__Bacteroidota;c__Bacteroidia;o__Flavobacteriales;f__Weeksellaceae;g__Chryseobacterium;s__Chryseobacterium joostei
GCF_000744495.1	4.49583	Chryseobacterium	d__Bacteria;p__Bacteroidota;c__Bacteroidia;o__Flavobacteriales;f__Weeksellaceae;g__Chryseobacterium;s__Chryseobacterium sp000744495
GCF_000430845.1	4.439376	Chryseobacterium	d__Bacteria;p__Bacteroidota;c__Bacteroidia;o__Flavobacteriales;f__Weeksellaceae;g__Chryseobacterium;s__Chryseobacterium gregarium
GCF_000708615.2	4.363762	Chryseobacterium	d__Bacteria;p__Bacteroidota;c__Bacteroidia;o__Flavobacteriales;f__Weeksellaceae;g__Chryseobacterium;s__Chryseobacterium hispalense
GCF_000737705.1	4.754478	Chryseobacterium	d__Bacteria;p__Bacteroidota;c__Bacteroidia;o__Flavobacteriales;f__Weeksellaceae;g__Chryseobacterium;s__Chryseobacterium soli
GCF_001021975.1	4.633632	Chryseobacterium	d__Bacteria;p__Bacteroidota;c__Bacteroidia;o__Flavobacteriales;f__Weeksellaceae;g__Chryseobacterium;s__Chryseobacterium gallinarum
GCF_000799195.1	4.629388	Chryseobacterium	d__Bacteria;p__Bacteroidota;c__Bacteroidia;o__Flavobacteriales;f__Weeksellaceae;g__Chryseobacterium;s__Chryseobacterium sp000799195
GCF_000799255.1	3.789702	Chryseobacterium	d__Bacteria;p__Bacteroidota;c__Bacteroidia;o__Flavobacteriales;f__Weeksellaceae;g__Chryseobacterium;s__Chryseobacterium sp000799255
GCF_000799375.1	5.007281	Chryseobacterium	d__Bacteria;p__Bacteroidota;c__Bacteroidia;o__Flavobacteriales;f__Weeksellaceae;g__Chryseobacterium;s__Chryseobacterium aquifrigidense
GCF_000799515.1	3.939663	Chryseobacterium	d__Bacteria;p__Bacteroidota;c__Bacteroidia;o__Flavobacteriales;f__Weeksellaceae;g__Chryseobacterium;s__Chryseobacterium sp000799515
GCF_000813825.1	4.126328	Chryseobacterium	d__Bacteria;p__Bacteroidota;c__Bacteroidia;o__Flavobacteriales;f__Weeksellaceae;g__Chryseobacterium;s__Chryseobacterium taiwanense
GCF_001045445.1	4.4126	Chryseobacterium	d__Bacteria;p__Bacteroidota;c__Bacteroidia;o__Flavobacteriales;f__Weeksellaceae;g__Chryseobacterium;s__Chryseobacterium sp001045445
GCF_001045465.1	5.202773	Chryseobacterium	d__Bacteria;p__Bacteroidota;c__Bacteroidia;o__Flavobacteriales;f__Weeksellaceae;g__Chryseobacterium;s__Chryseobacterium angstadtii
GCF_001295265.1	4.861744	Chryseobacterium	d__Bacteria;p__Bacteroidota;c__Bacteroidia;o__Flavobacteriales;f__Weeksellaceae;g__Chryseobacterium;s__Chryseobacterium indologenes_A
GCF_001421435.1	4.338957	Chryseobacterium	d__Bacteria;p__Bacteroidota;c__Bacteroidia;o__Flavobacteriales;f__Weeksellaceae;g__Chryseobacterium;s__Chryseobacterium sp001421435
GCF_001424145.1	3.939915	Chryseobacterium	d__Bacteria;p__Bacteroidota;c__Bacteroidia;o__Flavobacteriales;f__Weeksellaceae;g__Chryseobacterium;s__Chryseobacterium sp001424145
GCF_001425355.1	4.492507	Chryseobacterium	d__Bacteria;p__Bacteroidota;c__Bacteroidia;o__Flavobacteriales;f__Weeksellaceae;g__Chryseobacterium;s__Chryseobacterium sp001425355
GCF_001507325.1	4.036521	Chryseobacterium	d__Bacteria;p__Bacteroidota;c__Bacteroidia;o__Flavobacteriales;f__Weeksellaceae;g__Chryseobacterium;s__Chryseobacterium greenlandense
GCF_001563495.1	5.087431	Chryseobacterium	d__Bacteria;p__Bacteroidota;c__Bacteroidia;o__Flavobacteriales;f__Weeksellaceae;g__Chryseobacterium;s__Chryseobacterium kwangjuense
GCF_001648155.1	4.871648	Chryseobacterium	d__Bacteria;p__Bacteroidota;c__Bacteroidia;o__Flavobacteriales;f__Weeksellaceae;g__Chryseobacterium;s__Chryseobacterium glaciei
GCF_001684975.1	4.935607	Chryseobacterium	d__Bacteria;p__Bacteroidota;c__Bacteroidia;o__Flavobacteriales;f__Weeksellaceae;g__Chryseobacterium;s__Chryseobacterium artocarpi
GCF_002770595.1	4.376354	Chryseobacterium	d__Bacteria;p__Bacteroidota;c__Bacteroidia;o__Flavobacteriales;f__Weeksellaceae;g__Chryseobacterium;s__Chryseobacterium camelliae
GCF_900143185.1	4.468393	Chryseobacterium	d__Bacteria;p__Bacteroidota;c__Bacteroidia;o__Flavobacteriales;f__Weeksellaceae;g__Chryseobacterium;s__Chryseobacterium scophthalmum
GCF_000175115.2	5.277406	Citrifermentans	d__Bacteria;p__Desulfobacterota;c__Desulfuromonadia;o__Geobacterales;f__Geobacteraceae;g__Citrifermentans;s__Citrifermentans sp000175115
GCF_002117975.1	4.337996	Citrifermentans	d__Bacteria;p__Desulfobacterota;c__Desulfuromonadia;o__Geobacterales;f__Geobacteraceae;g__Citrifermentans;s__Citrifermentans pelophilum
GCF_000023645.1	4.745806	Citrifermentans	d__Bacteria;p__Desulfobacterota;c__Desulfuromonadia;o__Geobacterales;f__Geobacteraceae;g__Citrifermentans;s__Citrifermentans sp000023645
GCF_000426865.1	4.651027	Citrifermentans	d__Bacteria;p__Desulfobacterota;c__Desulfuromonadia;o__Geobacterales;f__Geobacteraceae;g__Citrifermentans;s__Citrifermentans bremense
GCF_000020725.1	4.61515	Citrifermentans	d__Bacteria;p__Desulfobacterota;c__Desulfuromonadia;o__Geobacterales;f__Geobacteraceae;g__Citrifermentans;s__Citrifermentans bemidjiense
GCF_004917075.1	4.758995	Citrifermentans	d__Bacteria;p__Desulfobacterota;c__Desulfuromonadia;o__Geobacterales;f__Geobacteraceae;g__Citrifermentans;s__Citrifermentans sp004917075
GCA_003490025.1	4.507842	Citrifermentans	d__Bacteria;p__Desulfobacterota;c__Desulfuromonadia;o__Geobacterales;f__Geobacteraceae;g__Citrifermentans;s__Citrifermentans sp003490025
GCF_005281345.1	5.160421	Citrobacter	d__Bacteria;p__Proteobacteria;c__Gammaproteobacteria;o__Enterobacterales;f__Enterobacteriaceae;g__Citrobacter;s__Citrobacter sp005281345
GCF_002042885.1	4.916306	Citrobacter	d__Bacteria;p__Proteobacteria;c__Gammaproteobacteria;o__Enterobacterales;f__Enterobacteriaceae;g__Citrobacter;s__Citrobacter portucalensis
GCF_004684345.1	4.946572	Citrobacter	d__Bacteria;p__Proteobacteria;c__Gammaproteobacteria;o__Enterobacterales;f__Enterobacteriaceae;g__Citrobacter;s__Citrobacter sp004684345
GCF_002240565.1	3.387165	Clavibacter	d__Bacteria;p__Actinobacteriota;c__Actinomycetia;o__Actinomycetales;f__Microbacteriaceae;g__Clavibacter;s__Clavibacter insidiosus
GCF_002150995.1	3.268273	Clavibacter	d__Bacteria;p__Actinobacteriota;c__Actinomycetia;o__Actinomycetales;f__Microbacteriaceae;g__Clavibacter;s__Clavibacter michiganensis_K
GCF_001701045.1	3.585187	Cloacibacillus	d__Bacteria;p__Synergistota;c__Synergistia;o__Synergistales;f__Synergistaceae;g__Cloacibacillus;s__Cloacibacillus porcorum
GCF_000585335.1	3.488464	Cloacibacillus	d__Bacteria;p__Synergistota;c__Synergistia;o__Synergistales;f__Synergistaceae;g__Cloacibacillus;s__Cloacibacillus evryensis
GCF_000146065.2	2.24682	Cloacimonas	d__Bacteria;p__Cloacimonadota;c__Cloacimonadia;o__Cloacimonadales;f__Cloacimonadaceae;g__Cloacimonas;s__Cloacimonas acidaminovorans
GCA_002432865.1	2.169831	Cloacimonas	d__Bacteria;p__Cloacimonadota;c__Cloacimonadia;o__Cloacimonadales;f__Cloacimonadaceae;g__Cloacimonas;s__Cloacimonas sp002432865
GCF_000449425.2	4.759543	Clostridioides	d__Bacteria;p__Firmicutes_A;c__Clostridia;o__Peptostreptococcales;f__Peptostreptococcaceae;g__Clostridioides;s__Clostridioides difficile_E
GCF_000687955.1	3.02379	Clostridioides	d__Bacteria;p__Firmicutes_A;c__Clostridia;o__Peptostreptococcales;f__Peptostreptococcaceae;g__Clostridioides;s__Clostridioides mangenotii_B
GCF_000340885.1	6.666445	Clostridium	d__Bacteria;p__Firmicutes_A;c__Clostridia;o__Clostridiales;f__Clostridiaceae;g__Clostridium;s__Clostridium saccharoperbutylacetonicum
GCF_002029295.1	2.025488	Clostridium	d__Bacteria;p__Firmicutes_A;c__Clostridia;o__Peptostreptococcales;f__Peptostreptococcaceae;g__Clostridium_Y;s__Clostridium_Y thermoalcaliphilum
GCF_000204565.1	3.207592	Clostridium	d__Bacteria;p__Firmicutes_A;c__Clostridia;o__Clostridiales;f__Clostridiaceae;g__Clostridium_H;s__Clostridium_H botulinum_B
GCA_002160535.1	3.491619	Clostridium	d__Bacteria;p__Firmicutes_A;c__Clostridia;o__Lachnospirales;f__Lachnospiraceae;g__Clostridium_Q;s__Clostridium_Q saccharolyticum_A
GCF_001889325.1	4.393047	Clostridium	d__Bacteria;p__Firmicutes_A;c__Clostridia;o__Clostridiales;f__Clostridiaceae;g__Clostridium_F;s__Clostridium_F botulinum_A
GCA_900539645.1	2.12391	Clostridium	d__Bacteria;p__Firmicutes_A;c__Clostridia;o__Peptostreptococcales;f__Peptostreptococcaceae;g__Clostridium_U;s__Clostridium_U sp900539645
GCF_000008765.1	4.13288	Clostridium	d__Bacteria;p__Firmicutes_A;c__Clostridia;o__Clostridiales;f__Clostridiaceae;g__Clostridium_S;s__Clostridium_S acetobutylicum
GCF_000020165.1	3.847969	Clostridium	d__Bacteria;p__Firmicutes_A;c__Clostridia;o__Clostridiales;f__Clostridiaceae;g__Clostridium;s__Clostridium botulinum_B
GCF_000230835.1	6.477357	Clostridium	d__Bacteria;p__Firmicutes_A;c__Clostridia;o__Clostridiales;f__Clostridiaceae;g__Clostridium;s__Clostridium sp000230835
GCF_000807255.1	4.352101	Clostridium	d__Bacteria;p__Firmicutes_A;c__Clostridia;o__Clostridiales;f__Clostridiaceae;g__Clostridium_I;s__Clostridium_I pasteurianum
GCF_000619945.1	4.753597	Clostridium	d__Bacteria;p__Firmicutes_A;c__Clostridia;o__Clostridiales;f__Clostridiaceae;g__Clostridium_AO;s__Clostridium_AO lundense
GCF_001266905.1	3.174715	Clostridium	d__Bacteria;p__Firmicutes_A;c__Clostridia;o__Clostridiales;f__Clostridiaceae;g__Clostridium_H;s__Clostridium_H botulinum_A
GCF_001263795.1	3.650535	Clostridium	d__Bacteria;p__Firmicutes_A;c__Clostridia;o__Clostridiales;f__Clostridiaceae;g__Clostridium_H;s__Clostridium_H homopropionicum
GCF_001735765.2	3.503506	Clostridium	d__Bacteria;p__Firmicutes_A;c__Clostridia;o__Clostridiales;f__Clostridiaceae;g__Clostridium;s__Clostridium taeniosporum
GCF_900091705.1	3.083338	Clostridium	d__Bacteria;p__Firmicutes_A;c__Clostridia;o__Clostridiales;f__Clostridiaceae;g__Clostridium_P;s__Clostridium_P mediterraneense
GCF_000498355.1	3.113901	Clostridium	d__Bacteria;p__Firmicutes_A;c__Clostridia;o__Clostridiales;f__Clostridiaceae;g__Clostridium;s__Clostridium sp000498355
GCF_000359585.1	3.010696	Clostridium	d__Bacteria;p__Firmicutes_A;c__Clostridia;o__Clostridiales;f__Clostridiaceae;g__Clostridium_B;s__Clostridium_B tyrobutyricum
GCF_000466485.1	4.823675	Clostridium	d__Bacteria;p__Firmicutes_A;c__Clostridia;o__Lachnospirales;f__Lachnospiraceae;g__Clostridium_Q;s__Clostridium_Q symbiosum
GCF_000154345.1	3.270209	Clostridium	d__Bacteria;p__Firmicutes_A;c__Clostridia;o__Oscillospirales;f__Acutalibacteraceae;g__Clostridium_A;s__Clostridium_A leptum
GCF_900111595.1	3.458343	Clostridium	d__Bacteria;p__Firmicutes_A;c__Clostridia;o__Lachnospirales;f__Lachnospiraceae;g__Clostridium_AI;s__Clostridium_AI polysaccharolyticum
GCA_900185645.1	3.854707	Clostridium	d__Bacteria;p__Firmicutes_A;c__Clostridia;o__Clostridiales;f__Clostridiaceae;g__Clostridium_AK;s__Clostridium_AK sp900185645
GCF_002008345.1	3.074397	Clostridium	d__Bacteria;p__Firmicutes_A;c__Clostridia;o__Clostridiales;f__Clostridiaceae;g__Clostridium_F;s__Clostridium_F tepidum
GCF_001276215.1	3.687211	Clostridium	d__Bacteria;p__Firmicutes_A;c__Clostridia;o__Clostridiales;f__Clostridiaceae;g__Clostridium_F;s__Clostridium_F sp001276215
GCF_002995795.1	2.819317	Clostridium	d__Bacteria;p__Firmicutes_A;c__Clostridia;o__Clostridiales;f__Clostridiaceae;g__Clostridium_H;s__Clostridium_H thermopalmarium
GCF_900205925.1	3.524229	Clostridium	d__Bacteria;p__Firmicutes_A;c__Clostridia;o__Clostridiales;f__Clostridiaceae;g__Clostridium_AK;s__Clostridium_AK peptidivorans
GCF_006861675.1	2.142024	Clostridium	d__Bacteria;p__Firmicutes_A;c__Clostridia;o__Peptostreptococcales;f__Peptostreptococcaceae;g__Clostridium_U;s__Clostridium_U sp006861675
GCF_001042715.1	4.207037	Clostridium	d__Bacteria;p__Firmicutes_A;c__Clostridia;o__Peptostreptococcales;f__Natronincolaceae;g__Clostridium_W;s__Clostridium_W aceticum
GCF_002995845.1	3.754778	Clostridium	d__Bacteria;p__Firmicutes_A;c__Clostridia;o__Clostridiales;f__Clostridiaceae;g__Clostridium_B;s__Clostridium_B luticellarii
GCF_002760435.1	6.169246	Clostridium	d__Bacteria;p__Firmicutes_A;c__Clostridia;o__Clostridiales;f__Clostridiaceae;g__Clostridium;s__Clostridium sp002760435
GCF_006742065.1	4.705096	Clostridium	d__Bacteria;p__Firmicutes_A;c__Clostridia;o__Clostridiales;f__Clostridiaceae;g__Clostridium;s__Clostridium butyricum
GCA_003129525.1	4.287191	Clostridium	d__Bacteria;p__Firmicutes_A;c__Clostridia;o__Clostridiales;f__Clostridiaceae;g__Clostridium;s__Clostridium beijerinckii_D
GCF_002327185.1	2.872664	Clostridium	d__Bacteria;p__Firmicutes_A;c__Clostridia;o__Clostridiales;f__Clostridiaceae;g__Clostridium;s__Clostridium chauvoei
GCF_003606265.1	3.404718	Clostridium	d__Bacteria;p__Firmicutes_A;c__Clostridia;o__Clostridiales;f__Clostridiaceae;g__Clostridium;s__Clostridium septicum
GCF_900217175.1	3.970462	Clostridium	d__Bacteria;p__Firmicutes_A;c__Clostridia;o__Clostridiales;f__Clostridiaceae;g__Clostridium;s__Clostridium tertium
GCF_002050515.1	3.397928	Clostridium	d__Bacteria;p__Firmicutes_A;c__Clostridia;o__Clostridiales;f__Clostridiaceae;g__Clostridium;s__Clostridium thermobutyricum
GCF_000612845.1	4.433668	Clostridium	d__Bacteria;p__Firmicutes_A;c__Clostridia;o__Clostridiales;f__Clostridiaceae;g__Clostridium_J;s__Clostridium_J ihumii
GCF_000686705.1	4.101506	Clostridium	d__Bacteria;p__Firmicutes_A;c__Clostridia;o__Clostridiales;f__Clostridiaceae;g__Clostridium_Z;s__Clostridium_Z hydrogeniformans
GCF_000789395.1	3.33863	Clostridium	d__Bacteria;p__Firmicutes_A;c__Clostridia;o__Clostridiales;f__Clostridiaceae;g__Clostridium;s__Clostridium baratii
GCF_001458595.1	4.710844	Clostridium	d__Bacteria;p__Firmicutes_A;c__Clostridia;o__Clostridiales;f__Clostridiaceae;g__Clostridium;s__Clostridium neonatale
GCF_002029255.1	5.447708	Clostridium	d__Bacteria;p__Firmicutes_A;c__Clostridia;o__Clostridiales;f__Clostridiaceae;g__Clostridium;s__Clostridium chromiireducens
GCF_004794105.1	3.753752	Clostridium	d__Bacteria;p__Firmicutes_A;c__Clostridia;o__Clostridiales;f__Clostridiaceae;g__Clostridium;s__Clostridium sartagoforme_B
GCF_900112485.1	4.080971	Clostridium	d__Bacteria;p__Firmicutes_A;c__Clostridia;o__Clostridiales;f__Clostridiaceae;g__Clostridium;s__Clostridium uliginosum
GCF_900461105.1	3.121953	Clostridium	d__Bacteria;p__Firmicutes_A;c__Clostridia;o__Clostridiales;f__Clostridiaceae;g__Clostridium_L;s__Clostridium_L putrefaciens
GCF_000753435.1	3.750216	Clostridium	d__Bacteria;p__Firmicutes_A;c__Clostridia;o__Clostridiales;f__Clostridiaceae;g__Clostridium_L;s__Clostridium_L amazonitimonense
GCF_900129365.1	2.747337	Clostridium	d__Bacteria;p__Firmicutes_A;c__Clostridia;o__Clostridiales;f__Clostridiaceae;g__Clostridium_AH;s__Clostridium_AH fallax
GCF_003865095.1	5.195089	Clostridium	d__Bacteria;p__Firmicutes_A;c__Clostridia;o__Clostridiales;f__Clostridiaceae;g__Clostridium_AD;s__Clostridium_AD tagluense
GCF_000145275.1	5.262222	Clostridium	d__Bacteria;p__Firmicutes_A;c__Clostridia;o__Clostridiales;f__Clostridiaceae;g__Clostridium_K;s__Clostridium_K cellulovorans
GCF_900101295.1	3.198475	Clostridium	d__Bacteria;p__Firmicutes_A;c__Clostridia;o__Lachnospirales;f__Lachnospiraceae;g__Clostridium_R;s__Clostridium_R aminophilum_A
GCF_900167265.1	2.791217	Clostridium	d__Bacteria;p__Firmicutes_A;c__Clostridia;o__Clostridiales;f__Clostridiaceae;g__Clostridium_G;s__Clostridium_G tetani
GCF_001623875.1	6.63493	Clostridium	d__Bacteria;p__Firmicutes_A;c__Clostridia;o__Clostridiales;f__Clostridiaceae;g__Clostridium_AM;s__Clostridium_AM magnum
GCF_001675165.1	4.424992	Clostridium	d__Bacteria;p__Firmicutes_A;c__Clostridia;o__Clostridiales;f__Clostridiaceae;g__Clostridium_B;s__Clostridium_B ragsdalei
GCF_900187165.1	2.435419	Clostridium	d__Bacteria;p__Firmicutes_A;c__Clostridia;o__Clostridiales;f__Clostridiaceae;g__Clostridium_G;s__Clostridium_G cochlearium
GCF_001877035.1	4.785613	Clostridium	d__Bacteria;p__Firmicutes_A;c__Clostridia;o__Clostridiales;f__Clostridiaceae;g__Clostridium_AD;s__Clostridium_AD estertheticum
GCA_002316385.1	4.053333	Clostridium	d__Bacteria;p__Firmicutes_A;c__Clostridia;o__Clostridiales;f__Clostridiaceae;g__Clostridium_J;s__Clostridium_J sp002316385
GCF_000732635.1	3.71742	Clostridium	d__Bacteria;p__Firmicutes_A;c__Clostridia;o__Clostridiales;f__Clostridiaceae;g__Clostridium_J;s__Clostridium_J sulfidigenes
GCF_000820705.1	3.560738	Clostridium	d__Bacteria;p__Firmicutes_A;c__Clostridia;o__Clostridiales;f__Clostridiaceae;g__Clostridium_AA;s__Clostridium_AA polynesiense
GCF_900116755.1	3.630749	Clostridium	d__Bacteria;p__Firmicutes_A;c__Clostridia;o__Clostridiales;f__Clostridiaceae;g__Clostridium;s__Clostridium sp900116755
GCF_001403635.1	3.732966	Clostridium	d__Bacteria;p__Firmicutes_A;c__Clostridia;o__Clostridiales;f__Clostridiaceae;g__Clostridium_P;s__Clostridium_P sp001403635
GCF_001953305.1	5.696047	Cnuella	d__Bacteria;p__Bacteroidota;c__Bacteroidia;o__Chitinophagales;f__Chitinophagaceae;g__Cnuella;s__Cnuella takakiae
GCF_004347775.1	4.80451	Cnuella	d__Bacteria;p__Bacteroidota;c__Bacteroidia;o__Chitinophagales;f__Chitinophagaceae;g__Cnuella;s__Cnuella sp004347775
GCF_004801405.1	8.522422	Cohnella	d__Bacteria;p__Firmicutes;c__Bacilli;o__Paenibacillales;f__Paenibacillaceae;g__Cohnella;s__Cohnella sp004801405
GCF_000515335.1	4.772825	Cohnella	d__Bacteria;p__Firmicutes;c__Bacilli;o__Paenibacillales;f__Paenibacillaceae;g__Cohnella;s__Cohnella panacarvi
GCF_003713065.1	5.289049	Cohnella	d__Bacteria;p__Firmicutes;c__Bacilli;o__Paenibacillales;f__Paenibacillaceae;g__Cohnella;s__Cohnella sp003713065
GCF_003208555.1	7.46525	Cohnella	d__Bacteria;p__Firmicutes;c__Bacilli;o__Paenibacillales;f__Paenibacillaceae;g__Cohnella;s__Cohnella sp003208555
GCF_900046475.1	2.836446	Collinsella	d__Bacteria;p__Actinobacteriota;c__Coriobacteriia;o__Coriobacteriales;f__Coriobacteriaceae;g__Collinsella;s__Collinsella ihuae
GCA_900551195.1	1.66618	Collinsella	d__Bacteria;p__Actinobacteriota;c__Coriobacteriia;o__Coriobacteriales;f__Coriobacteriaceae;g__Collinsella;s__Collinsella sp900551195
GCA_900541055.1	2.179007	Collinsella	d__Bacteria;p__Actinobacteriota;c__Coriobacteriia;o__Coriobacteriales;f__Coriobacteriaceae;g__Collinsella;s__Collinsella sp900541055
GCF_900155365.1	1.876212	Collinsella	d__Bacteria;p__Actinobacteriota;c__Coriobacteriia;o__Coriobacteriales;f__Coriobacteriaceae;g__Collinsella;s__Collinsella bouchesdurhonensis
GCF_000225705.1	2.492085	Collinsella	d__Bacteria;p__Actinobacteriota;c__Coriobacteriia;o__Coriobacteriales;f__Coriobacteriaceae;g__Collinsella;s__Collinsella tanakaei
GCF_003439125.1	2.264115	Collinsella	d__Bacteria;p__Actinobacteriota;c__Coriobacteriia;o__Coriobacteriales;f__Coriobacteriaceae;g__Collinsella;s__Collinsella sp003439125
GCF_003466125.1	2.162763	Collinsella	d__Bacteria;p__Actinobacteriota;c__Coriobacteriia;o__Coriobacteriales;f__Coriobacteriaceae;g__Collinsella;s__Collinsella sp003466125
GCA_900540845.1	1.846287	Collinsella	d__Bacteria;p__Actinobacteriota;c__Coriobacteriia;o__Coriobacteriales;f__Coriobacteriaceae;g__Collinsella;s__Collinsella sp900540845
GCA_900540875.1	2.256268	Collinsella	d__Bacteria;p__Actinobacteriota;c__Coriobacteriia;o__Coriobacteriales;f__Coriobacteriaceae;g__Collinsella;s__Collinsella sp900540875
GCA_900540905.1	2.157306	Collinsella	d__Bacteria;p__Actinobacteriota;c__Coriobacteriia;o__Coriobacteriales;f__Coriobacteriaceae;g__Collinsella;s__Collinsella sp900540905
GCA_900540935.1	2.116416	Collinsella	d__Bacteria;p__Actinobacteriota;c__Coriobacteriia;o__Coriobacteriales;f__Coriobacteriaceae;g__Collinsella;s__Collinsella sp900540935
GCA_900541235.1	2.150145	Collinsella	d__Bacteria;p__Actinobacteriota;c__Coriobacteriia;o__Coriobacteriales;f__Coriobacteriaceae;g__Collinsella;s__Collinsella sp900541235
GCA_900541015.1	2.180622	Collinsella	d__Bacteria;p__Actinobacteriota;c__Coriobacteriia;o__Coriobacteriales;f__Coriobacteriaceae;g__Collinsella;s__Collinsella sp900541015
GCA_900541035.1	2.158735	Collinsella	d__Bacteria;p__Actinobacteriota;c__Coriobacteriia;o__Coriobacteriales;f__Coriobacteriaceae;g__Collinsella;s__Collinsella sp900541035
GCF_005844325.1	2.18851	Collinsella	d__Bacteria;p__Actinobacteriota;c__Coriobacteriia;o__Coriobacteriales;f__Coriobacteriaceae;g__Collinsella;s__Collinsella aerofaciens_G
GCA_900541135.1	2.082758	Collinsella	d__Bacteria;p__Actinobacteriota;c__Coriobacteriia;o__Coriobacteriales;f__Coriobacteriaceae;g__Collinsella;s__Collinsella sp900541135
GCA_900541195.1	2.11324	Collinsella	d__Bacteria;p__Actinobacteriota;c__Coriobacteriia;o__Coriobacteriales;f__Coriobacteriaceae;g__Collinsella;s__Collinsella sp900541195
GCA_900541245.1	2.129463	Collinsella	d__Bacteria;p__Actinobacteriota;c__Coriobacteriia;o__Coriobacteriales;f__Coriobacteriaceae;g__Collinsella;s__Collinsella sp900541245
GCA_901212495.1	2.508009	Collinsella	d__Bacteria;p__Actinobacteriota;c__Coriobacteriia;o__Coriobacteriales;f__Coriobacteriaceae;g__Collinsella;s__Collinsella aerofaciens_H
GCF_003459245.1	2.273296	Collinsella	d__Bacteria;p__Actinobacteriota;c__Coriobacteriia;o__Coriobacteriales;f__Coriobacteriaceae;g__Collinsella;s__Collinsella sp003459245
GCF_003458415.1	2.155658	Collinsella	d__Bacteria;p__Actinobacteriota;c__Coriobacteriia;o__Coriobacteriales;f__Coriobacteriaceae;g__Collinsella;s__Collinsella sp003458415
GCF_003465825.1	2.249608	Collinsella	d__Bacteria;p__Actinobacteriota;c__Coriobacteriia;o__Coriobacteriales;f__Coriobacteriaceae;g__Collinsella;s__Collinsella sp003465825
GCA_900544115.1	2.276884	Collinsella	d__Bacteria;p__Actinobacteriota;c__Coriobacteriia;o__Coriobacteriales;f__Coriobacteriaceae;g__Collinsella;s__Collinsella sp900544115
GCF_003437035.1	2.305804	Collinsella	d__Bacteria;p__Actinobacteriota;c__Coriobacteriia;o__Coriobacteriales;f__Coriobacteriaceae;g__Collinsella;s__Collinsella sp003437035
GCA_900549085.1	2.178941	Collinsella	d__Bacteria;p__Actinobacteriota;c__Coriobacteriia;o__Coriobacteriales;f__Coriobacteriaceae;g__Collinsella;s__Collinsella sp900549085
GCF_002736145.1	2.306349	Collinsella	d__Bacteria;p__Actinobacteriota;c__Coriobacteriia;o__Coriobacteriales;f__Coriobacteriaceae;g__Collinsella;s__Collinsella aerofaciens_A
GCF_003462685.1	2.273044	Collinsella	d__Bacteria;p__Actinobacteriota;c__Coriobacteriia;o__Coriobacteriales;f__Coriobacteriaceae;g__Collinsella;s__Collinsella sp003462685
GCF_003470665.1	2.32321	Collinsella	d__Bacteria;p__Actinobacteriota;c__Coriobacteriia;o__Coriobacteriales;f__Coriobacteriaceae;g__Collinsella;s__Collinsella sp003470665
GCF_000169035.1	2.439869	Collinsella	d__Bacteria;p__Actinobacteriota;c__Coriobacteriia;o__Coriobacteriales;f__Coriobacteriaceae;g__Collinsella;s__Collinsella aerofaciens
GCA_900539035.1	2.130759	Collinsella	d__Bacteria;p__Actinobacteriota;c__Coriobacteriia;o__Coriobacteriales;f__Coriobacteriaceae;g__Collinsella;s__Collinsella sp900539035
GCA_900541645.1	2.085046	Collinsella	d__Bacteria;p__Actinobacteriota;c__Coriobacteriia;o__Coriobacteriales;f__Coriobacteriaceae;g__Collinsella;s__Collinsella sp900541645
GCA_900541675.1	2.126506	Collinsella	d__Bacteria;p__Actinobacteriota;c__Coriobacteriia;o__Coriobacteriales;f__Coriobacteriaceae;g__Collinsella;s__Collinsella sp900541675
GCA_900541695.1	2.044239	Collinsella	d__Bacteria;p__Actinobacteriota;c__Coriobacteriia;o__Coriobacteriales;f__Coriobacteriaceae;g__Collinsella;s__Collinsella sp900541695
GCA_900541725.1	2.129355	Collinsella	d__Bacteria;p__Actinobacteriota;c__Coriobacteriia;o__Coriobacteriales;f__Coriobacteriaceae;g__Collinsella;s__Collinsella sp900541725
GCA_900541785.1	2.151266	Collinsella	d__Bacteria;p__Actinobacteriota;c__Coriobacteriia;o__Coriobacteriales;f__Coriobacteriaceae;g__Collinsella;s__Collinsella sp900541785
GCA_900541885.1	2.249267	Collinsella	d__Bacteria;p__Actinobacteriota;c__Coriobacteriia;o__Coriobacteriales;f__Coriobacteriaceae;g__Collinsella;s__Collinsella sp900541885
GCA_900544875.1	2.10005	Collinsella	d__Bacteria;p__Actinobacteriota;c__Coriobacteriia;o__Coriobacteriales;f__Coriobacteriaceae;g__Collinsella;s__Collinsella sp900544875
GCF_000763055.1	2.279369	Collinsella	d__Bacteria;p__Actinobacteriota;c__Coriobacteriia;o__Coriobacteriales;f__Coriobacteriaceae;g__Collinsella;s__Collinsella sp000763055
GCF_900199705.1	1.737929	Collinsella	d__Bacteria;p__Actinobacteriota;c__Coriobacteriia;o__Coriobacteriales;f__Coriobacteriaceae;g__Collinsella;s__Collinsella provencensis
GCA_900542155.1	2.197901	Collinsella	d__Bacteria;p__Actinobacteriota;c__Coriobacteriia;o__Coriobacteriales;f__Coriobacteriaceae;g__Collinsella;s__Collinsella sp900542155
GCA_900542305.1	2.117444	Collinsella	d__Bacteria;p__Actinobacteriota;c__Coriobacteriia;o__Coriobacteriales;f__Coriobacteriaceae;g__Collinsella;s__Collinsella sp900542305
GCA_900542325.1	2.156276	Collinsella	d__Bacteria;p__Actinobacteriota;c__Coriobacteriia;o__Coriobacteriales;f__Coriobacteriaceae;g__Collinsella;s__Collinsella sp900542325
GCA_900547765.1	2.069327	Collinsella	d__Bacteria;p__Actinobacteriota;c__Coriobacteriia;o__Coriobacteriales;f__Coriobacteriaceae;g__Collinsella;s__Collinsella sp900547765
GCA_900542555.1	2.062654	Collinsella	d__Bacteria;p__Actinobacteriota;c__Coriobacteriia;o__Coriobacteriales;f__Coriobacteriaceae;g__Collinsella;s__Collinsella sp900542555
GCA_900548815.1	2.069597	Collinsella	d__Bacteria;p__Actinobacteriota;c__Coriobacteriia;o__Coriobacteriales;f__Coriobacteriaceae;g__Collinsella;s__Collinsella sp900548815
GCA_900542825.1	2.093657	Collinsella	d__Bacteria;p__Actinobacteriota;c__Coriobacteriia;o__Coriobacteriales;f__Coriobacteriaceae;g__Collinsella;s__Collinsella sp900542825
GCA_900542905.1	2.207911	Collinsella	d__Bacteria;p__Actinobacteriota;c__Coriobacteriia;o__Coriobacteriales;f__Coriobacteriaceae;g__Collinsella;s__Collinsella sp900542905
GCA_900542965.1	2.082654	Collinsella	d__Bacteria;p__Actinobacteriota;c__Coriobacteriia;o__Coriobacteriales;f__Coriobacteriaceae;g__Collinsella;s__Collinsella sp900542965
GCA_900546115.1	2.236916	Collinsella	d__Bacteria;p__Actinobacteriota;c__Coriobacteriia;o__Coriobacteriales;f__Coriobacteriaceae;g__Collinsella;s__Collinsella sp900546115
GCA_900547125.1	2.038625	Collinsella	d__Bacteria;p__Actinobacteriota;c__Coriobacteriia;o__Coriobacteriales;f__Coriobacteriaceae;g__Collinsella;s__Collinsella sp900547125
GCA_900547345.1	1.986576	Collinsella	d__Bacteria;p__Actinobacteriota;c__Coriobacteriia;o__Coriobacteriales;f__Coriobacteriaceae;g__Collinsella;s__Collinsella sp900547345
GCA_900543615.1	1.949426	Collinsella	d__Bacteria;p__Actinobacteriota;c__Coriobacteriia;o__Coriobacteriales;f__Coriobacteriaceae;g__Collinsella;s__Collinsella sp900543615
GCA_900544845.1	2.128385	Collinsella	d__Bacteria;p__Actinobacteriota;c__Coriobacteriia;o__Coriobacteriales;f__Coriobacteriaceae;g__Collinsella;s__Collinsella sp900544845
GCA_002437815.1	2.237883	Collinsella	d__Bacteria;p__Actinobacteriota;c__Coriobacteriia;o__Coriobacteriales;f__Coriobacteriaceae;g__Collinsella;s__Collinsella sp002437815
GCA_900545165.1	1.928085	Collinsella	d__Bacteria;p__Actinobacteriota;c__Coriobacteriia;o__Coriobacteriales;f__Coriobacteriaceae;g__Collinsella;s__Collinsella sp900545165
GCA_002305035.1	2.477004	Collinsella	d__Bacteria;p__Actinobacteriota;c__Coriobacteriia;o__Coriobacteriales;f__Coriobacteriaceae;g__Collinsella;s__Collinsella sp002305035
GCA_900544205.1	2.128653	Collinsella	d__Bacteria;p__Actinobacteriota;c__Coriobacteriia;o__Coriobacteriales;f__Coriobacteriaceae;g__Collinsella;s__Collinsella sp900544205
GCA_900544235.1	2.078819	Collinsella	d__Bacteria;p__Actinobacteriota;c__Coriobacteriia;o__Coriobacteriales;f__Coriobacteriaceae;g__Collinsella;s__Collinsella sp900544235
GCA_900546105.1	2.02397	Collinsella	d__Bacteria;p__Actinobacteriota;c__Coriobacteriia;o__Coriobacteriales;f__Coriobacteriaceae;g__Collinsella;s__Collinsella sp900546105
GCA_900541285.1	1.969889	Collinsella	d__Bacteria;p__Actinobacteriota;c__Coriobacteriia;o__Coriobacteriales;f__Coriobacteriaceae;g__Collinsella;s__Collinsella sp900541285
GCF_900176655.1	2.161687	Collinsella	d__Bacteria;p__Actinobacteriota;c__Coriobacteriia;o__Coriobacteriales;f__Coriobacteriaceae;g__Collinsella;s__Collinsella vaginalis
GCA_900551815.1	2.144159	Collinsella	d__Bacteria;p__Actinobacteriota;c__Coriobacteriia;o__Coriobacteriales;f__Coriobacteriaceae;g__Collinsella;s__Collinsella sp900551815
GCA_900552145.1	2.06365	Collinsella	d__Bacteria;p__Actinobacteriota;c__Coriobacteriia;o__Coriobacteriales;f__Coriobacteriaceae;g__Collinsella;s__Collinsella sp900552145
GCA_900548935.1	1.957495	Collinsella	d__Bacteria;p__Actinobacteriota;c__Coriobacteriia;o__Coriobacteriales;f__Coriobacteriaceae;g__Collinsella;s__Collinsella sp900548935
GCA_900545605.1	2.087458	Collinsella	d__Bacteria;p__Actinobacteriota;c__Coriobacteriia;o__Coriobacteriales;f__Coriobacteriaceae;g__Collinsella;s__Collinsella sp900545605
GCA_900550785.1	1.900088	Collinsella	d__Bacteria;p__Actinobacteriota;c__Coriobacteriia;o__Coriobacteriales;f__Coriobacteriaceae;g__Collinsella;s__Collinsella sp900550785
GCA_900545905.1	1.895587	Collinsella	d__Bacteria;p__Actinobacteriota;c__Coriobacteriia;o__Coriobacteriales;f__Coriobacteriaceae;g__Collinsella;s__Collinsella sp900545905
GCA_900545745.1	1.813301	Collinsella	d__Bacteria;p__Actinobacteriota;c__Coriobacteriia;o__Coriobacteriales;f__Coriobacteriaceae;g__Collinsella;s__Collinsella sp900545745
GCA_900548515.1	2.105235	Collinsella	d__Bacteria;p__Actinobacteriota;c__Coriobacteriia;o__Coriobacteriales;f__Coriobacteriaceae;g__Collinsella;s__Collinsella sp900548515
GCA_900550185.1	2.14337	Collinsella	d__Bacteria;p__Actinobacteriota;c__Coriobacteriia;o__Coriobacteriales;f__Coriobacteriaceae;g__Collinsella;s__Collinsella sp900550185
GCA_900551365.1	2.016759	Collinsella	d__Bacteria;p__Actinobacteriota;c__Coriobacteriia;o__Coriobacteriales;f__Coriobacteriaceae;g__Collinsella;s__Collinsella sp900551365
GCA_900547285.1	1.896416	Collinsella	d__Bacteria;p__Actinobacteriota;c__Coriobacteriia;o__Coriobacteriales;f__Coriobacteriaceae;g__Collinsella;s__Collinsella sp900547285
GCA_900544065.1	2.090657	Collinsella	d__Bacteria;p__Actinobacteriota;c__Coriobacteriia;o__Coriobacteriales;f__Coriobacteriaceae;g__Collinsella;s__Collinsella sp900544065
GCA_900549455.1	1.908924	Collinsella	d__Bacteria;p__Actinobacteriota;c__Coriobacteriia;o__Coriobacteriales;f__Coriobacteriaceae;g__Collinsella;s__Collinsella sp900549455
GCA_900549245.1	1.918249	Collinsella	d__Bacteria;p__Actinobacteriota;c__Coriobacteriia;o__Coriobacteriales;f__Coriobacteriaceae;g__Collinsella;s__Collinsella sp900549245
GCA_000434535.1	1.909369	Collinsella	d__Bacteria;p__Actinobacteriota;c__Coriobacteriia;o__Coriobacteriales;f__Coriobacteriaceae;g__Collinsella;s__Collinsella sp000434535
GCA_900548565.1	1.92582	Collinsella	d__Bacteria;p__Actinobacteriota;c__Coriobacteriia;o__Coriobacteriales;f__Coriobacteriaceae;g__Collinsella;s__Collinsella sp900548565
GCA_900552755.1	1.986738	Collinsella	d__Bacteria;p__Actinobacteriota;c__Coriobacteriia;o__Coriobacteriales;f__Coriobacteriaceae;g__Collinsella;s__Collinsella sp900552755
GCA_900549535.1	2.046457	Collinsella	d__Bacteria;p__Actinobacteriota;c__Coriobacteriia;o__Coriobacteriales;f__Coriobacteriaceae;g__Collinsella;s__Collinsella sp900549535
GCA_900547835.1	2.036657	Collinsella	d__Bacteria;p__Actinobacteriota;c__Coriobacteriia;o__Coriobacteriales;f__Coriobacteriaceae;g__Collinsella;s__Collinsella sp900547835
GCA_900554155.1	2.060019	Collinsella	d__Bacteria;p__Actinobacteriota;c__Coriobacteriia;o__Coriobacteriales;f__Coriobacteriaceae;g__Collinsella;s__Collinsella sp900554155
GCA_900551205.1	1.855966	Collinsella	d__Bacteria;p__Actinobacteriota;c__Coriobacteriia;o__Coriobacteriales;f__Coriobacteriaceae;g__Collinsella;s__Collinsella sp900551205
GCA_900550355.1	1.845669	Collinsella	d__Bacteria;p__Actinobacteriota;c__Coriobacteriia;o__Coriobacteriales;f__Coriobacteriaceae;g__Collinsella;s__Collinsella sp900550355
GCA_900550835.1	1.987743	Collinsella	d__Bacteria;p__Actinobacteriota;c__Coriobacteriia;o__Coriobacteriales;f__Coriobacteriaceae;g__Collinsella;s__Collinsella sp900550835
GCA_900547025.1	1.935934	Collinsella	d__Bacteria;p__Actinobacteriota;c__Coriobacteriia;o__Coriobacteriales;f__Coriobacteriaceae;g__Collinsella;s__Collinsella sp900547025
GCA_900549275.1	1.67985	Collinsella	d__Bacteria;p__Actinobacteriota;c__Coriobacteriia;o__Coriobacteriales;f__Coriobacteriaceae;g__Collinsella;s__Collinsella sp900549275
GCA_900551655.1	1.954159	Collinsella	d__Bacteria;p__Actinobacteriota;c__Coriobacteriia;o__Coriobacteriales;f__Coriobacteriaceae;g__Collinsella;s__Collinsella sp900551655
GCA_900554595.1	1.956399	Collinsella	d__Bacteria;p__Actinobacteriota;c__Coriobacteriia;o__Coriobacteriales;f__Coriobacteriaceae;g__Collinsella;s__Collinsella sp900554595
GCA_900552295.1	1.802658	Collinsella	d__Bacteria;p__Actinobacteriota;c__Coriobacteriia;o__Coriobacteriales;f__Coriobacteriaceae;g__Collinsella;s__Collinsella sp900552295
GCA_900551625.1	1.741099	Collinsella	d__Bacteria;p__Actinobacteriota;c__Coriobacteriia;o__Coriobacteriales;f__Coriobacteriaceae;g__Collinsella;s__Collinsella sp900551625
GCA_900552425.1	1.80311	Collinsella	d__Bacteria;p__Actinobacteriota;c__Coriobacteriia;o__Coriobacteriales;f__Coriobacteriaceae;g__Collinsella;s__Collinsella sp900552425
GCA_900553415.1	1.807375	Collinsella	d__Bacteria;p__Actinobacteriota;c__Coriobacteriia;o__Coriobacteriales;f__Coriobacteriaceae;g__Collinsella;s__Collinsella sp900553415
GCA_900554495.1	1.922704	Collinsella	d__Bacteria;p__Actinobacteriota;c__Coriobacteriia;o__Coriobacteriales;f__Coriobacteriaceae;g__Collinsella;s__Collinsella sp900554495
GCA_900552875.1	1.731928	Collinsella	d__Bacteria;p__Actinobacteriota;c__Coriobacteriia;o__Coriobacteriales;f__Coriobacteriaceae;g__Collinsella;s__Collinsella sp900552875
GCA_900553705.1	1.702678	Collinsella	d__Bacteria;p__Actinobacteriota;c__Coriobacteriia;o__Coriobacteriales;f__Coriobacteriaceae;g__Collinsella;s__Collinsella sp900553705
GCA_900553345.1	1.783188	Collinsella	d__Bacteria;p__Actinobacteriota;c__Coriobacteriia;o__Coriobacteriales;f__Coriobacteriaceae;g__Collinsella;s__Collinsella sp900553345
GCA_900555515.1	1.873237	Collinsella	d__Bacteria;p__Actinobacteriota;c__Coriobacteriia;o__Coriobacteriales;f__Coriobacteriaceae;g__Collinsella;s__Collinsella sp900555515
GCA_900556285.1	1.716642	Collinsella	d__Bacteria;p__Actinobacteriota;c__Coriobacteriia;o__Coriobacteriales;f__Coriobacteriaceae;g__Collinsella;s__Collinsella sp900556285
GCA_900554135.1	1.828741	Collinsella	d__Bacteria;p__Actinobacteriota;c__Coriobacteriia;o__Coriobacteriales;f__Coriobacteriaceae;g__Collinsella;s__Collinsella sp900554135
GCA_900555225.1	1.786667	Collinsella	d__Bacteria;p__Actinobacteriota;c__Coriobacteriia;o__Coriobacteriales;f__Coriobacteriaceae;g__Collinsella;s__Collinsella sp900555225
GCA_900556515.1	1.687971	Collinsella	d__Bacteria;p__Actinobacteriota;c__Coriobacteriia;o__Coriobacteriales;f__Coriobacteriaceae;g__Collinsella;s__Collinsella sp900556515
GCF_000378625.1	5.484375	Colwellia	d__Bacteria;p__Proteobacteria;c__Gammaproteobacteria;o__Enterobacterales;f__Alteromonadaceae;g__Colwellia;s__Colwellia piezophila
GCF_002076895.1	4.661274	Colwellia	d__Bacteria;p__Proteobacteria;c__Gammaproteobacteria;o__Enterobacterales;f__Alteromonadaceae;g__Colwellia_A;s__Colwellia_A beringensis
GCF_002077175.1	4.8843	Colwellia	d__Bacteria;p__Proteobacteria;c__Gammaproteobacteria;o__Enterobacterales;f__Alteromonadaceae;g__Colwellia_A;s__Colwellia_A sp002077175
GCF_000739375.1	6.062703	Comamonas	d__Bacteria;p__Proteobacteria;c__Gammaproteobacteria;o__Burkholderiales;f__Burkholderiaceae;g__Comamonas;s__Comamonas testosteroni_B
GCF_900564145.1	4.899818	Comamonas	d__Bacteria;p__Proteobacteria;c__Gammaproteobacteria;o__Burkholderiales;f__Burkholderiaceae;g__Comamonas;s__Comamonas sp900564145
GCF_000761245.1	5.952523	Comamonas	d__Bacteria;p__Proteobacteria;c__Gammaproteobacteria;o__Burkholderiales;f__Burkholderiaceae;g__Comamonas;s__Comamonas testosteroni_C
GCF_001435815.1	2.914395	Companilactobacillus	d__Bacteria;p__Firmicutes;c__Bacilli;o__Lactobacillales;f__Lactobacillaceae;g__Companilactobacillus;s__Companilactobacillus nantensis
GCF_004117915.1	1.500957	Companilactobacillus	d__Bacteria;p__Firmicutes;c__Bacilli;o__Lactobacillales;f__Lactobacillaceae;g__Companilactobacillus;s__Companilactobacillus metriopterae
GCF_001434585.1	2.219511	Companilactobacillus	d__Bacteria;p__Firmicutes;c__Bacilli;o__Lactobacillales;f__Lactobacillaceae;g__Companilactobacillus;s__Companilactobacillus crustorum
GCF_002706745.1	2.551839	Companilactobacillus	d__Bacteria;p__Firmicutes;c__Bacilli;o__Lactobacillales;f__Lactobacillaceae;g__Companilactobacillus;s__Companilactobacillus farciminis
GCF_001434985.1	2.548273	Companilactobacillus	d__Bacteria;p__Firmicutes;c__Bacilli;o__Lactobacillales;f__Lactobacillaceae;g__Companilactobacillus;s__Companilactobacillus paralimentarius
GCF_001050475.1	2.590556	Companilactobacillus	d__Bacteria;p__Firmicutes;c__Bacilli;o__Lactobacillales;f__Lactobacillaceae;g__Companilactobacillus;s__Companilactobacillus ginsenosidimutans
GCF_001434275.1	2.336411	Companilactobacillus	d__Bacteria;p__Firmicutes;c__Bacilli;o__Lactobacillales;f__Lactobacillaceae;g__Companilactobacillus;s__Companilactobacillus mindensis
GCF_000688095.1	6.572728	Conexibacter	d__Bacteria;p__Actinobacteriota;c__Thermoleophilia;o__Solirubrobacterales;f__Solirubrobacteraceae;g__Conexibacter_A;s__Conexibacter_A sp000688095
GCF_000424625.1	5.695417	Conexibacter	d__Bacteria;p__Actinobacteriota;c__Thermoleophilia;o__Solirubrobacterales;f__Solirubrobacteraceae;g__Conexibacter_A;s__Conexibacter_A woesei_A
GCF_000025265.1	6.359369	Conexibacter	d__Bacteria;p__Actinobacteriota;c__Thermoleophilia;o__Solirubrobacterales;f__Solirubrobacteraceae;g__Conexibacter;s__Conexibacter woesei
GCA_000210555.1	3.522704	Coprococcus	d__Bacteria;p__Firmicutes_A;c__Clostridia;o__Lachnospirales;f__Lachnospiraceae;g__Coprococcus_A;s__Coprococcus_A catus
GCF_003461625.1	2.711334	Coprococcus	d__Bacteria;p__Firmicutes_A;c__Clostridia;o__Lachnospirales;f__Lachnospiraceae;g__Coprococcus;s__Coprococcus sp900066115
GCF_001404675.1	3.088292	Coprococcus	d__Bacteria;p__Firmicutes_A;c__Clostridia;o__Lachnospirales;f__Lachnospiraceae;g__Coprococcus;s__Coprococcus eutactus_A
GCF_003611695.1	10.793792	Corallococcus	d__Bacteria;p__Myxococcota;c__Myxococcia;o__Myxococcales;f__Myxococcaceae;g__Corallococcus;s__Corallococcus sp003611695
GCF_003600865.1	9.069515	Corallococcus	d__Bacteria;p__Myxococcota;c__Myxococcia;o__Myxococcales;f__Myxococcaceae;g__Corallococcus;s__Corallococcus sp003600865
GCF_000255295.1	10.080619	Corallococcus	d__Bacteria;p__Myxococcota;c__Myxococcia;o__Myxococcales;f__Myxococcaceae;g__Corallococcus;s__Corallococcus coralloides
GCF_003611585.1	10.148184	Corallococcus	d__Bacteria;p__Myxococcota;c__Myxococcia;o__Myxococcales;f__Myxococcaceae;g__Corallococcus;s__Corallococcus sp003611585
GCF_006376655.1	10.460822	Corallococcus	d__Bacteria;p__Myxococcota;c__Myxococcia;o__Myxococcales;f__Myxococcaceae;g__Corallococcus;s__Corallococcus exiguus
GCF_003611675.1	10.502351	Corallococcus	d__Bacteria;p__Myxococcota;c__Myxococcia;o__Myxococcales;f__Myxococcaceae;g__Corallococcus;s__Corallococcus sp003611675
GCF_003612135.1	9.395793	Corallococcus	d__Bacteria;p__Myxococcota;c__Myxococcia;o__Myxococcales;f__Myxococcaceae;g__Corallococcus;s__Corallococcus sp003612135
GCA_004173515.1	10.201721	Corallococcus	d__Bacteria;p__Myxococcota;c__Myxococcia;o__Myxococcales;f__Myxococcaceae;g__Corallococcus;s__Corallococcus sp004173515
GCF_000011305.1	3.219505	Corynebacterium	d__Bacteria;p__Actinobacteriota;c__Actinomycetia;o__Mycobacteriales;f__Mycobacteriaceae;g__Corynebacterium;s__Corynebacterium efficiens
GCF_000296405.1	2.118285	Corynebacterium	d__Bacteria;p__Actinobacteriota;c__Actinomycetia;o__Mycobacteriales;f__Mycobacteriaceae;g__Corynebacterium;s__Corynebacterium otitidis
GCF_000411375.1	2.722973	Corynebacterium	d__Bacteria;p__Actinobacteriota;c__Actinomycetia;o__Mycobacteriales;f__Mycobacteriaceae;g__Corynebacterium;s__Corynebacterium pyruviciproducens
GCF_000069945.1	2.369219	Corynebacterium	d__Bacteria;p__Actinobacteriota;c__Actinomycetia;o__Mycobacteriales;f__Mycobacteriaceae;g__Corynebacterium;s__Corynebacterium urealyticum
GCF_000427865.1	2.917684	Corynebacterium	d__Bacteria;p__Actinobacteriota;c__Actinomycetia;o__Mycobacteriales;f__Mycobacteriaceae;g__Corynebacterium;s__Corynebacterium sputi
GCF_000755185.1	2.47192	Corynebacterium	d__Bacteria;p__Actinobacteriota;c__Actinomycetia;o__Mycobacteriales;f__Mycobacteriaceae;g__Corynebacterium;s__Corynebacterium sp000755185
GCF_001021065.1	2.419437	Corynebacterium	d__Bacteria;p__Actinobacteriota;c__Actinomycetia;o__Mycobacteriales;f__Mycobacteriaceae;g__Corynebacterium;s__Corynebacterium uterequi
GCF_001274895.1	2.769745	Corynebacterium	d__Bacteria;p__Actinobacteriota;c__Actinomycetia;o__Mycobacteriales;f__Mycobacteriaceae;g__Corynebacterium;s__Corynebacterium lactis
GCF_001941485.1	2.604152	Corynebacterium	d__Bacteria;p__Actinobacteriota;c__Actinomycetia;o__Mycobacteriales;f__Mycobacteriaceae;g__Corynebacterium;s__Corynebacterium frankenforstense
GCF_900177745.1	2.540854	Corynebacterium	d__Bacteria;p__Actinobacteriota;c__Actinomycetia;o__Mycobacteriales;f__Mycobacteriaceae;g__Corynebacterium;s__Corynebacterium pollutisoli
GCF_000372385.1	2.545566	Corynebacterium	d__Bacteria;p__Actinobacteriota;c__Actinomycetia;o__Mycobacteriales;f__Mycobacteriaceae;g__Corynebacterium;s__Corynebacterium ciconiae
GCF_000835165.1	2.729219	Corynebacterium	d__Bacteria;p__Actinobacteriota;c__Actinomycetia;o__Mycobacteriales;f__Mycobacteriaceae;g__Corynebacterium;s__Corynebacterium marinum
GCF_003070865.1	2.357924	Corynebacterium	d__Bacteria;p__Actinobacteriota;c__Actinomycetia;o__Mycobacteriales;f__Mycobacteriaceae;g__Corynebacterium;s__Corynebacterium sp003070865
GCF_003955685.1	3.068751	Corynebacterium	d__Bacteria;p__Actinobacteriota;c__Actinomycetia;o__Mycobacteriales;f__Mycobacteriaceae;g__Corynebacterium;s__Corynebacterium sp003955685
GCF_000173655.1	2.513912	Corynebacterium	d__Bacteria;p__Actinobacteriota;c__Actinomycetia;o__Mycobacteriales;f__Mycobacteriaceae;g__Corynebacterium;s__Corynebacterium amycolatum
GCF_001941465.1	2.758653	Corynebacterium	d__Bacteria;p__Actinobacteriota;c__Actinomycetia;o__Mycobacteriales;f__Mycobacteriaceae;g__Corynebacterium;s__Corynebacterium flavescens
GCF_001028705.1	3.863562	Croceicoccus	d__Bacteria;p__Proteobacteria;c__Alphaproteobacteria;o__Sphingomonadales;f__Sphingomonadaceae;g__Croceicoccus;s__Croceicoccus naphthovorans
GCF_004004515.1	3.24447	Croceicoccus	d__Bacteria;p__Proteobacteria;c__Alphaproteobacteria;o__Sphingomonadales;f__Sphingomonadaceae;g__Croceicoccus;s__Croceicoccus sp004004515
GCF_005144745.1	3.614925	Croceivirga	d__Bacteria;p__Bacteroidota;c__Bacteroidia;o__Flavobacteriales;f__Flavobacteriaceae;g__Croceivirga;s__Croceivirga sp005144745
GCF_002072105.2	3.602643	Croceivirga	d__Bacteria;p__Bacteroidota;c__Bacteroidia;o__Flavobacteriales;f__Flavobacteriaceae;g__Croceivirga;s__Croceivirga radicis
GCF_000167195.1	6.238156	Crocosphaera	d__Bacteria;p__Cyanobacteria;c__Cyanobacteriia;o__Cyanobacteriales;f__Microcystaceae;g__Crocosphaera;s__Crocosphaera watsonii
GCF_000017845.1	5.460377	Crocosphaera	d__Bacteria;p__Cyanobacteria;c__Cyanobacteriia;o__Cyanobacteriales;f__Microcystaceae;g__Crocosphaera;s__Crocosphaera subtropica
GCF_002172675.1	5.603457	Crocosphaera	d__Bacteria;p__Cyanobacteria;c__Cyanobacteriia;o__Cyanobacteriales;f__Microcystaceae;g__Crocosphaera;s__Crocosphaera sp002172675
GCF_000169335.1	5.880532	Crocosphaera	d__Bacteria;p__Cyanobacteria;c__Cyanobacteriia;o__Cyanobacteriales;f__Microcystaceae;g__Crocosphaera;s__Crocosphaera chwakensis
GCF_003013815.1	5.603048	Crocosphaera	d__Bacteria;p__Cyanobacteria;c__Cyanobacteriia;o__Cyanobacteriales;f__Microcystaceae;g__Crocosphaera;s__Crocosphaera sp003013815
GCF_003602235.1	4.711041	Cryobacterium	d__Bacteria;p__Actinobacteriota;c__Actinomycetia;o__Actinomycetales;f__Microbacteriaceae;g__Cryobacterium;s__Cryobacterium sp003602235
GCF_900101115.1	3.247111	Cryobacterium	d__Bacteria;p__Actinobacteriota;c__Actinomycetia;o__Actinomycetales;f__Microbacteriaceae;g__Cryobacterium;s__Cryobacterium psychrotolerans
GCF_001679725.1	4.351229	Cryobacterium	d__Bacteria;p__Actinobacteriota;c__Actinomycetia;o__Actinomycetales;f__Microbacteriaceae;g__Cryobacterium;s__Cryobacterium arcticum_A
GCF_002929845.1	3.29613	Cryobacterium	d__Bacteria;p__Actinobacteriota;c__Actinomycetia;o__Actinomycetales;f__Microbacteriaceae;g__Cryobacterium;s__Cryobacterium sp002929845
GCF_004365915.1	3.677616	Cryobacterium	d__Bacteria;p__Actinobacteriota;c__Actinomycetia;o__Actinomycetales;f__Microbacteriaceae;g__Cryobacterium;s__Cryobacterium psychrophilum
GCF_004402375.1	3.521602	Cryobacterium	d__Bacteria;p__Actinobacteriota;c__Actinomycetia;o__Actinomycetales;f__Microbacteriaceae;g__Cryobacterium;s__Cryobacterium sp004402375
GCF_000955785.1	9.49001	Cupriavidus	d__Bacteria;p__Proteobacteria;c__Gammaproteobacteria;o__Burkholderiales;f__Burkholderiaceae;g__Cupriavidus;s__Cupriavidus sp000955785
GCF_000292345.1	5.87142	Cupriavidus	d__Bacteria;p__Proteobacteria;c__Gammaproteobacteria;o__Burkholderiales;f__Burkholderiaceae;g__Cupriavidus;s__Cupriavidus sp000292345
GCF_000196015.1	6.913352	Cupriavidus	d__Bacteria;p__Proteobacteria;c__Gammaproteobacteria;o__Burkholderiales;f__Burkholderiaceae;g__Cupriavidus;s__Cupriavidus metallidurans
GCF_003752025.1	3.972148	Curtobacterium	d__Bacteria;p__Actinobacteriota;c__Actinomycetia;o__Actinomycetales;f__Microbacteriaceae;g__Curtobacterium;s__Curtobacterium sp003752025
GCF_003234265.1	3.308246	Curtobacterium	d__Bacteria;p__Actinobacteriota;c__Actinomycetia;o__Actinomycetales;f__Microbacteriaceae;g__Curtobacterium;s__Curtobacterium sp003234265
GCA_900086645.1	3.943601	Curtobacterium	d__Bacteria;p__Actinobacteriota;c__Actinomycetia;o__Actinomycetales;f__Microbacteriaceae;g__Curtobacterium;s__Curtobacterium sp900086645
GCF_006715175.1	3.612036	Curtobacterium	d__Bacteria;p__Actinobacteriota;c__Actinomycetia;o__Actinomycetales;f__Microbacteriaceae;g__Curtobacterium;s__Curtobacterium citreum
GCF_005490985.1	3.531991	Curtobacterium	d__Bacteria;p__Actinobacteriota;c__Actinomycetia;o__Actinomycetales;f__Microbacteriaceae;g__Curtobacterium;s__Curtobacterium oceanosedimentum
GCF_003755065.1	3.839052	Curtobacterium	d__Bacteria;p__Actinobacteriota;c__Actinomycetia;o__Actinomycetales;f__Microbacteriaceae;g__Curtobacterium;s__Curtobacterium sp003755065
GCF_001864895.1	3.64995	Curtobacterium	d__Bacteria;p__Actinobacteriota;c__Actinomycetia;o__Actinomycetales;f__Microbacteriaceae;g__Curtobacterium;s__Curtobacterium sp001864895
GCF_003762905.1	3.904333	Curtobacterium	d__Bacteria;p__Actinobacteriota;c__Actinomycetia;o__Actinomycetales;f__Microbacteriaceae;g__Curtobacterium;s__Curtobacterium sp003762905
GCF_001864835.1	3.783004	Curtobacterium	d__Bacteria;p__Actinobacteriota;c__Actinomycetia;o__Actinomycetales;f__Microbacteriaceae;g__Curtobacterium;s__Curtobacterium sp001864835
GCF_001424385.1	3.580776	Curtobacterium	d__Bacteria;p__Actinobacteriota;c__Actinomycetia;o__Actinomycetales;f__Microbacteriaceae;g__Curtobacterium;s__Curtobacterium sp001424385
GCF_003030305.1	2.495001	Cutibacterium	d__Bacteria;p__Actinobacteriota;c__Actinomycetia;o__Propionibacteriales;f__Propionibacteriaceae;g__Cutibacterium;s__Cutibacterium acnes
GCF_000463665.1	2.128234	Cutibacterium	d__Bacteria;p__Actinobacteriota;c__Actinomycetia;o__Propionibacteriales;f__Propionibacteriaceae;g__Cutibacterium;s__Cutibacterium granulosum
GCA_002813895.1	3.296945	Cyanobacterium	d__Bacteria;p__Cyanobacteria;c__Cyanobacteriia;o__Cyanobacteriales;f__Cyanobacteriaceae;g__Cyanobacterium;s__Cyanobacterium sp002813895
GCA_000317655.1	3.163381	Cyanobacterium	d__Bacteria;p__Cyanobacteria;c__Cyanobacteriia;o__Cyanobacteriales;f__Cyanobacteriaceae;g__Cyanobacterium;s__Cyanobacterium stanieri
GCF_000316515.1	3.342364	Cyanobium	d__Bacteria;p__Cyanobacteria;c__Cyanobacteriia;o__PCC-6307;f__Cyanobiaceae;g__Cyanobium;s__Cyanobium gracile
GCF_002252665.1	2.510697	Cyanobium	d__Bacteria;p__Cyanobacteria;c__Cyanobacteriia;o__PCC-6307;f__Cyanobiaceae;g__Cyanobium_A;s__Cyanobium_A sp002252665
GCA_000708525.1	3.212489	Cyanobium	d__Bacteria;p__Cyanobacteria;c__Cyanobacteriia;o__PCC-6307;f__Cyanobiaceae;g__Cyanobium;s__Cyanobium sp000708525
GCF_003003925.1	3.218882	Cyanobium	d__Bacteria;p__Cyanobacteria;c__Cyanobacteriia;o__PCC-6307;f__Cyanobiaceae;g__Cyanobium;s__Cyanobium minutissimum
GCF_003011885.1	2.515215	Cyanobium	d__Bacteria;p__Cyanobacteria;c__Cyanobacteriia;o__PCC-6307;f__Cyanobiaceae;g__Cyanobium_A;s__Cyanobium_A usitatum
GCF_000155635.1	2.834252	Cyanobium	d__Bacteria;p__Cyanobacteria;c__Cyanobacteriia;o__PCC-6307;f__Cyanobiaceae;g__Cyanobium_A;s__Cyanobium_A sp000155635
GCF_002252675.1	3.271183	Cyanobium	d__Bacteria;p__Cyanobacteria;c__Cyanobacteriia;o__PCC-6307;f__Cyanobiaceae;g__Cyanobium;s__Cyanobium sp002252675
GCA_002396505.1	3.045003	Cyanobium	d__Bacteria;p__Cyanobacteria;c__Cyanobacteriia;o__PCC-6307;f__Cyanobiaceae;g__Cyanobium_A;s__Cyanobium_A sp002396505
GCA_003994795.1	7.704857	Cylindrospermum	d__Bacteria;p__Cyanobacteria;c__Cyanobacteriia;o__Cyanobacteriales;f__Nostocaceae;g__Cylindrospermum;s__Cylindrospermum sp003994795
GCF_000317535.1	7.610589	Cylindrospermum	d__Bacteria;p__Cyanobacteria;c__Cyanobacteriia;o__Cyanobacteriales;f__Nostocaceae;g__Cylindrospermum;s__Cylindrospermum stagnale
GCA_002256245.1	4.35126	Cypionkella	d__Bacteria;p__Proteobacteria;c__Alphaproteobacteria;o__Rhodobacterales;f__Rhodobacteraceae;g__Cypionkella;s__Cypionkella sp002256245
GCF_002794355.1	3.862774	Cypionkella	d__Bacteria;p__Proteobacteria;c__Alphaproteobacteria;o__Rhodobacterales;f__Rhodobacteraceae;g__Cypionkella;s__Cypionkella sp002794355
GCF_000512895.1	2.943336	Dehalobacter	d__Bacteria;p__Firmicutes_B;c__Desulfitobacteriia;o__Desulfitobacteriales;f__Syntrophobotulaceae;g__Dehalobacter;s__Dehalobacter restrictus
GCF_004343605.1	2.850914	Dehalobacter	d__Bacteria;p__Firmicutes_B;c__Desulfitobacteriia;o__Desulfitobacteriales;f__Syntrophobotulaceae;g__Dehalobacter;s__Dehalobacter sp004343605
GCF_001889305.1	1.521287	Dehalococcoides	d__Bacteria;p__Chloroflexota;c__Dehalococcoidia;o__Dehalococcoidales;f__Dehalococcoidaceae;g__Dehalococcoides;s__Dehalococcoides mccartyi_A
GCF_000830885.1	1.362151	Dehalococcoides	d__Bacteria;p__Chloroflexota;c__Dehalococcoidia;o__Dehalococcoidales;f__Dehalococcoidaceae;g__Dehalococcoides;s__Dehalococcoides mccartyi_B
GCF_000011905.1	1.46972	Dehalococcoides	d__Bacteria;p__Chloroflexota;c__Dehalococcoidia;o__Dehalococcoidales;f__Dehalococcoidaceae;g__Dehalococcoides;s__Dehalococcoides mccartyi
GCF_001953175.1	2.092789	Dehalogenimonas	d__Bacteria;p__Chloroflexota;c__Dehalococcoidia;o__Dehalococcoidales;f__Dehalococcoidaceae;g__Dehalogenimonas;s__Dehalogenimonas formicexedens
GCF_000143165.1	1.68651	Dehalogenimonas	d__Bacteria;p__Chloroflexota;c__Dehalococcoidia;o__Dehalococcoidales;f__Dehalococcoidaceae;g__Dehalogenimonas;s__Dehalogenimonas lykanthroporepellens
GCA_001005265.1	1.725728	Dehalogenimonas	d__Bacteria;p__Chloroflexota;c__Dehalococcoidia;o__Dehalococcoidales;f__Dehalococcoidaceae;g__Dehalogenimonas;s__Dehalogenimonas sp001005265
GCF_001466665.1	1.851576	Dehalogenimonas	d__Bacteria;p__Chloroflexota;c__Dehalococcoidia;o__Dehalococcoidales;f__Dehalococcoidaceae;g__Dehalogenimonas;s__Dehalogenimonas alkenigignens
GCF_900176165.1	6.650868	Deinococcus	d__Bacteria;p__Deinococcota;c__Deinococci;o__Deinococcales;f__Deinococcaceae;g__Deinococcus;s__Deinococcus hopiensis
GCF_000482805.1	2.767614	Deinococcus	d__Bacteria;p__Deinococcota;c__Deinococci;o__Deinococcales;f__Deinococcaceae;g__Deinococcus;s__Deinococcus murrayi
GCF_004801415.1	4.552127	Deinococcus	d__Bacteria;p__Deinococcota;c__Deinococci;o__Deinococcales;f__Deinococcaceae;g__Deinococcus;s__Deinococcus sp004801415
GCA_004758605.1	4.346844	Deinococcus	d__Bacteria;p__Deinococcota;c__Deinococci;o__Deinococcales;f__Deinococcaceae;g__Deinococcus;s__Deinococcus metallilatus
GCF_000348665.1	3.390776	Deinococcus	d__Bacteria;p__Deinococcota;c__Deinococci;o__Deinococcales;f__Deinococcaceae;g__Deinococcus;s__Deinococcus wulumuqiensis
GCF_000599865.1	3.807137	Deinococcus	d__Bacteria;p__Deinococcota;c__Deinococci;o__Deinococcales;f__Deinococcaceae;g__Deinococcus;s__Deinococcus phoenicis
GCF_002869765.1	4.314847	Deinococcus	d__Bacteria;p__Deinococcota;c__Deinococci;o__Deinococcales;f__Deinococcaceae;g__Deinococcus;s__Deinococcus planocerae
GCF_003444775.1	4.15729	Deinococcus	d__Bacteria;p__Deinococcota;c__Deinococci;o__Deinococcales;f__Deinococcaceae;g__Deinococcus;s__Deinococcus ficus
GCF_000701425.1	4.031778	Deinococcus	d__Bacteria;p__Deinococcota;c__Deinococci;o__Deinococcales;f__Deinococcaceae;g__Deinococcus;s__Deinococcus frigens
GCF_002017875.1	4.368012	Deinococcus	d__Bacteria;p__Deinococcota;c__Deinococci;o__Deinococcales;f__Deinococcaceae;g__Deinococcus;s__Deinococcus sp002017875
GCF_001485435.1	4.092497	Deinococcus	d__Bacteria;p__Deinococcota;c__Deinococci;o__Deinococcales;f__Deinococcaceae;g__Deinococcus;s__Deinococcus grandis
GCF_002901445.1	4.500921	Deinococcus	d__Bacteria;p__Deinococcota;c__Deinococci;o__Deinococcales;f__Deinococcaceae;g__Deinococcus;s__Deinococcus koreensis
GCF_000317835.1	4.513714	Deinococcus	d__Bacteria;p__Deinococcota;c__Deinococci;o__Deinococcales;f__Deinococcaceae;g__Deinococcus_A;s__Deinococcus_A peraridilitoris
GCF_001007995.1	3.236984	Deinococcus	d__Bacteria;p__Deinococcota;c__Deinococci;o__Deinococcales;f__Deinococcaceae;g__Deinococcus;s__Deinococcus soli
GCF_004634215.1	3.905537	Deinococcus	d__Bacteria;p__Deinococcota;c__Deinococci;o__Deinococcales;f__Deinococcaceae;g__Deinococcus;s__Deinococcus sp004634215
GCF_000008565.1	3.284156	Deinococcus	d__Bacteria;p__Deinococcota;c__Deinococci;o__Deinococcales;f__Deinococcaceae;g__Deinococcus;s__Deinococcus radiodurans
GCF_000745915.1	5.07829	Deinococcus	d__Bacteria;p__Deinococcota;c__Deinococci;o__Deinococcales;f__Deinococcaceae;g__Deinococcus_C;s__Deinococcus_C misasensis
GCF_003860465.1	4.397705	Deinococcus	d__Bacteria;p__Deinococcota;c__Deinococci;o__Deinococcales;f__Deinococcaceae;g__Deinococcus;s__Deinococcus sp003860465
GCF_000378445.1	5.003288	Deinococcus	d__Bacteria;p__Deinococcota;c__Deinococci;o__Deinococcales;f__Deinococcaceae;g__Deinococcus;s__Deinococcus aquatilis
GCF_001949125.1	5.286835	Deinococcus	d__Bacteria;p__Deinococcota;c__Deinococci;o__Deinococcales;f__Deinococcaceae;g__Deinococcus;s__Deinococcus marmoris_A
GCF_003217515.1	4.738722	Deinococcus	d__Bacteria;p__Deinococcota;c__Deinococci;o__Deinococcales;f__Deinococcaceae;g__Deinococcus_A;s__Deinococcus_A yavapaiensis
GCF_003173015.1	3.052043	Deinococcus	d__Bacteria;p__Deinococcota;c__Deinococci;o__Deinococcales;f__Deinococcaceae;g__Deinococcus;s__Deinococcus irradiatisoli
GCF_004801315.1	4.619403	Deinococcus	d__Bacteria;p__Deinococcota;c__Deinococci;o__Deinococcales;f__Deinococcaceae;g__Deinococcus;s__Deinococcus sp004801315
GCF_000971155.1	2.966865	Demequina	d__Bacteria;p__Actinobacteriota;c__Actinomycetia;o__Actinomycetales;f__Demequinaceae;g__Demequina;s__Demequina maris
GCF_000975155.1	2.622354	Demequina	d__Bacteria;p__Actinobacteriota;c__Actinomycetia;o__Actinomycetales;f__Demequinaceae;g__Demequina;s__Demequina globuliformis
GCF_002090055.1	2.754137	Demequina	d__Bacteria;p__Actinobacteriota;c__Actinomycetia;o__Actinomycetales;f__Demequinaceae;g__Demequina;s__Demequina sp002090055
GCF_002090135.1	2.821661	Demequina	d__Bacteria;p__Actinobacteriota;c__Actinomycetia;o__Actinomycetales;f__Demequinaceae;g__Demequina;s__Demequina sp002090135
GCF_000025725.1	3.222077	Denitrovibrio	d__Bacteria;p__Deferribacterota;c__Deferribacteres;o__Deferribacterales;f__Denitrovibrionaceae;g__Denitrovibrio;s__Denitrovibrio acetiphilus
GCA_002869145.1	2.878086	Denitrovibrio	d__Bacteria;p__Deferribacterota;c__Deferribacteres;o__Deferribacterales;f__Denitrovibrionaceae;g__Denitrovibrio;s__Denitrovibrio sp002869145
GCF_900129305.1	4.239823	Desulfacinum	d__Bacteria;p__Desulfobacterota;c__Syntrophobacteria;o__Syntrophobacterales;f__DSM-9756;g__Desulfacinum;s__Desulfacinum infernum
GCF_900176285.1	3.696795	Desulfacinum	d__Bacteria;p__Desulfobacterota;c__Syntrophobacteria;o__Syntrophobacterales;f__DSM-9756;g__Desulfacinum;s__Desulfacinum hydrothermale
GCF_900113335.1	5.215335	Desulfallas	d__Bacteria;p__Firmicutes_B;c__Desulfotomaculia;o__Desulfotomaculales;f__Desulfotomaculaceae_A;g__Desulfallas_A;s__Desulfallas_A arcticus
GCF_000430885.1	3.47105	Desulfallas	d__Bacteria;p__Firmicutes_B;c__Desulfotomaculia;o__Desulfotomaculales;f__Desulfotomaculaceae_A;g__Desulfallas_A;s__Desulfallas_A alcoholivorax
GCF_900115975.1	3.652244	Desulfallas	d__Bacteria;p__Firmicutes_B;c__Desulfotomaculia;o__Desulfotomaculales;f__Desulfotomaculaceae_A;g__Desulfallas_B;s__Desulfallas_B geothermicus
GCF_000233715.2	4.855529	Desulfallas	d__Bacteria;p__Firmicutes_B;c__Desulfotomaculia;o__Desulfotomaculales;f__Desulfotomaculaceae_A;g__Desulfallas_B;s__Desulfallas_B gibsoniae
GCF_000429905.1	6.46996	Desulfatibacillum	d__Bacteria;p__Desulfobacterota;c__Desulfobacteria;o__Desulfobacterales;f__Desulfatibacillaceae;g__Desulfatibacillum;s__Desulfatibacillum aliphaticivorans
GCF_900142135.1	6.467702	Desulfatibacillum	d__Bacteria;p__Desulfobacterota;c__Desulfobacteria;o__Desulfobacterales;f__Desulfatibacillaceae;g__Desulfatibacillum;s__Desulfatibacillum alkenivorans
GCA_000961655.1	5.997605	Desulfatitalea	d__Bacteria;p__Desulfobacterota;c__Desulfobacteria;o__Desulfobacterales;f__Desulfosarcinaceae;g__Desulfatitalea;s__Desulfatitalea sp000961655
GCF_001293685.1	5.614477	Desulfatitalea	d__Bacteria;p__Desulfobacterota;c__Desulfobacteria;o__Desulfobacterales;f__Desulfosarcinaceae;g__Desulfatitalea;s__Desulfatitalea tepidiphila
GCF_000620305.1	4.361351	Desulfitibacter	d__Bacteria;p__Firmicutes_B;c__Moorellia;o__Desulfitibacterales;f__Desulfitibacteraceae;g__Desulfitibacter;s__Desulfitibacter alkalitolerans
GCA_001515945.1	3.853576	Desulfitibacter	d__Bacteria;p__Firmicutes_B;c__Moorellia;o__Desulfitibacterales;f__Desulfitibacteraceae;g__Desulfitibacter;s__Desulfitibacter sp001515945
GCF_900143285.1	5.606984	Desulfitobacterium	d__Bacteria;p__Firmicutes_B;c__Desulfitobacteriia;o__Desulfitobacteriales;f__Desulfitobacteriaceae;g__Desulfitobacterium;s__Desulfitobacterium chlororespirans
GCF_000231405.2	3.176073	Desulfitobacterium	d__Bacteria;p__Firmicutes_B;c__Desulfitobacteriia;o__Desulfitobacteriales;f__Desulfitobacteriaceae;g__Desulfitobacterium_A;s__Desulfitobacterium_A metallireducens
GCF_000243135.2	3.624449	Desulfitobacterium	d__Bacteria;p__Firmicutes_B;c__Desulfitobacteriia;o__Desulfitobacteriales;f__Desulfitobacteriaceae;g__Desulfitobacterium;s__Desulfitobacterium dichloroeliminans
GCF_000021925.1	5.279134	Desulfitobacterium	d__Bacteria;p__Firmicutes_B;c__Desulfitobacteriia;o__Desulfitobacteriales;f__Desulfitobacteriaceae;g__Desulfitobacterium;s__Desulfitobacterium hafniense
GCF_000243155.2	4.321753	Desulfitobacterium	d__Bacteria;p__Firmicutes_B;c__Desulfitobacteriia;o__Desulfitobacteriales;f__Desulfitobacteriaceae;g__Desulfitobacterium;s__Desulfitobacterium dehalogenans
GCF_000373985.1	5.644283	Desulfobacter	d__Bacteria;p__Desulfobacterota;c__Desulfobacteria;o__Desulfobacterales;f__Desulfobacteraceae;g__Desulfobacter;s__Desulfobacter curvatus
GCF_000233695.2	3.974658	Desulfobacter	d__Bacteria;p__Desulfobacterota;c__Desulfobacteria;o__Desulfobacterales;f__Desulfobacteraceae;g__Desulfobacter;s__Desulfobacter postgatei
GCF_004319545.1	5.157696	Desulfobacter	d__Bacteria;p__Desulfobacterota;c__Desulfobacteria;o__Desulfobacterales;f__Desulfobacteraceae;g__Desulfobacter;s__Desulfobacter hydrogenophilus
GCF_000745975.1	4.466775	Desulfobacter	d__Bacteria;p__Desulfobacterota;c__Desulfobacteria;o__Desulfobacterales;f__Desulfobacteraceae;g__Desulfobacter;s__Desulfobacter vibrioformis
GCF_000020365.1	5.657782	Desulfobacterium	d__Bacteria;p__Desulfobacterota;c__Desulfobacteria;o__Desulfobacterales;f__Desulfobacteraceae;g__Desulfobacterium_B;s__Desulfobacterium_B autotrophicum
GCF_900176365.1	5.035799	Desulfobacterium	d__Bacteria;p__Desulfobacterota;c__Desulfobacteria;o__Desulfobacterales;f__Desulfobacteraceae;g__Desulfobacterium_A;s__Desulfobacterium_A vacuolatum
GCF_000429945.1	5.800571	Desulfobulbus	d__Bacteria;p__Desulfobacterota;c__Desulfobulbia;o__Desulfobulbales;f__Desulfobulbaceae;g__Desulfobulbus_A;s__Desulfobulbus_A japonicus
GCF_002952055.1	2.774417	Desulfobulbus	d__Bacteria;p__Desulfobacterota;c__Desulfobulbia;o__Desulfobulbales;f__Desulfobulbaceae;g__Desulfobulbus;s__Desulfobulbus oralis
GCA_000186885.1	3.851869	Desulfobulbus	d__Bacteria;p__Desulfobacterota;c__Desulfobulbia;o__Desulfobulbales;f__Desulfobulbaceae;g__Desulfobulbus;s__Desulfobulbus propionicus
GCF_000429965.1	4.79681	Desulfobulbus	d__Bacteria;p__Desulfobacterota;c__Desulfobulbia;o__Desulfobulbales;f__Desulfobulbaceae;g__Desulfobulbus_A;s__Desulfobulbus_A mediterraneus
GCF_000024205.1	4.545624	Desulfofarcimen	d__Bacteria;p__Firmicutes_B;c__Desulfotomaculia;o__Desulfotomaculales;f__Desulfofarciminaceae;g__Desulfofarcimen;s__Desulfofarcimen acetoxidans
GCF_001592105.1	2.981061	Desulfofarcimen	d__Bacteria;p__Firmicutes_B;c__Desulfotomaculia;o__Desulfotomaculales;f__Desulfofarciminaceae;g__Desulfofarcimen_A;s__Desulfofarcimen_A intricatum
GCA_000214705.1	3.601386	Desulfofundulus	d__Bacteria;p__Firmicutes_B;c__Desulfotomaculia;o__Desulfotomaculales;f__Desulfovirgulaceae;g__Desulfofundulus;s__Desulfofundulus kuznetsovii
GCF_900129285.1	2.881643	Desulfofundulus	d__Bacteria;p__Firmicutes_B;c__Desulfotomaculia;o__Desulfotomaculales;f__Desulfovirgulaceae;g__Desulfofundulus;s__Desulfofundulus australicus
GCF_900142025.1	3.413166	Desulfofundulus	d__Bacteria;p__Firmicutes_B;c__Desulfotomaculia;o__Desulfotomaculales;f__Desulfovirgulaceae;g__Desulfofundulus;s__Desulfofundulus thermosubterraneus
GCF_003627965.1	2.886683	Desulfofundulus	d__Bacteria;p__Firmicutes_B;c__Desulfotomaculia;o__Desulfotomaculales;f__Desulfovirgulaceae;g__Desulfofundulus;s__Desulfofundulus salinum
GCF_000422205.1	3.912295	Desulfohalovibrio	d__Bacteria;p__Desulfobacterota;c__Desulfovibrionia;o__Desulfovibrionales;f__Desulfovibrionaceae;g__Desulfohalovibrio;s__Desulfohalovibrio sp000422205
GCF_000422245.1	3.202328	Desulfohalovibrio	d__Bacteria;p__Desulfobacterota;c__Desulfovibrionia;o__Desulfovibrionales;f__Desulfovibrionaceae;g__Desulfohalovibrio;s__Desulfohalovibrio alkalitolerans
GCF_000711295.1	3.390909	Desulfohalovibrio	d__Bacteria;p__Desulfobacterota;c__Desulfovibrionia;o__Desulfovibrionales;f__Desulfovibrionaceae;g__Desulfohalovibrio;s__Desulfohalovibrio reitneri
GCF_900114595.1	4.352996	Desulfomicrobium	d__Bacteria;p__Desulfobacterota;c__Desulfovibrionia;o__Desulfovibrionales;f__Desulfomicrobiaceae;g__Desulfomicrobium;s__Desulfomicrobium norvegicum
GCF_001553625.1	2.783374	Desulfomicrobium	d__Bacteria;p__Desulfobacterota;c__Desulfovibrionia;o__Desulfovibrionales;f__Desulfomicrobiaceae;g__Desulfomicrobium;s__Desulfomicrobium orale
GCF_000023225.1	3.942657	Desulfomicrobium	d__Bacteria;p__Desulfobacterota;c__Desulfovibrionia;o__Desulfovibrionales;f__Desulfomicrobiaceae;g__Desulfomicrobium;s__Desulfomicrobium baculatum
GCA_002841885.1	3.990358	Desulfomicrobium	d__Bacteria;p__Desulfobacterota;c__Desulfovibrionia;o__Desulfovibrionales;f__Desulfomicrobiaceae;g__Desulfomicrobium;s__Desulfomicrobium sp002841885
GCF_000428825.1	3.782107	Desulfomicrobium	d__Bacteria;p__Desulfobacterota;c__Desulfovibrionia;o__Desulfovibrionales;f__Desulfomicrobiaceae;g__Desulfomicrobium;s__Desulfomicrobium escambiense
GCA_002412965.1	4.124563	Desulfomicrobium	d__Bacteria;p__Desulfobacterota;c__Desulfovibrionia;o__Desulfovibrionales;f__Desulfomicrobiaceae;g__Desulfomicrobium;s__Desulfomicrobium sp002412965
GCF_000174435.1	4.107394	Desulfonatronospira	d__Bacteria;p__Desulfobacterota;c__Desulfovibrionia;o__Desulfovibrionales;f__Desulfonatronovibrionaceae;g__Desulfonatronospira;s__Desulfonatronospira thiodismutans
GCA_007125075.1	2.165278	Desulfonatronospira	d__Bacteria;p__Desulfobacterota;c__Desulfovibrionia;o__Desulfovibrionales;f__Desulfonatronovibrionaceae;g__Desulfonatronospira;s__Desulfonatronospira sp007125075
GCF_000934745.1	4.634603	Desulfonatronum	d__Bacteria;p__Desulfobacterota;c__Desulfovibrionia;o__Desulfovibrionales;f__Desulfonatronaceae;g__Desulfonatronum;s__Desulfonatronum thioautotrophicum
GCF_900104215.1	3.602125	Desulfonatronum	d__Bacteria;p__Desulfobacterota;c__Desulfovibrionia;o__Desulfovibrionales;f__Desulfonatronaceae;g__Desulfonatronum;s__Desulfonatronum thiosulfatophilum
GCF_000519265.1	3.761451	Desulfonatronum	d__Bacteria;p__Desulfobacterota;c__Desulfovibrionia;o__Desulfovibrionales;f__Desulfonatronaceae;g__Desulfonatronum;s__Desulfonatronum lacustre
GCF_000717475.1	3.923654	Desulfonatronum	d__Bacteria;p__Desulfobacterota;c__Desulfovibrionia;o__Desulfovibrionales;f__Desulfonatronaceae;g__Desulfonatronum;s__Desulfonatronum thiodismutans
GCA_002375985.1	2.033475	Desulfopertinax	d__Bacteria;p__Firmicutes_B;c__Desulfotomaculia;o__Ammonifexales;f__Desulforudaceae;g__Desulfopertinax;s__Desulfopertinax sp002375985
GCA_001899445.1	1.778734	Desulfopertinax	d__Bacteria;p__Firmicutes_B;c__Desulfotomaculia;o__Ammonifexales;f__Desulforudaceae;g__Desulfopertinax;s__Desulfopertinax cowenii
GCF_005116655.1	6.702505	Desulfopila	d__Bacteria;p__Desulfobacterota;c__Desulfobulbia;o__Desulfobulbales;f__Desulfocapsaceae;g__Desulfopila;s__Desulfopila sp005116655
GCF_005116675.1	5.670346	Desulfopila	d__Bacteria;p__Desulfobacterota;c__Desulfobulbia;o__Desulfobulbales;f__Desulfocapsaceae;g__Desulfopila;s__Desulfopila sp005116675
GCF_900143695.1	6.065581	Desulfopila	d__Bacteria;p__Desulfobacterota;c__Desulfobulbia;o__Desulfobulbales;f__Desulfocapsaceae;g__Desulfopila;s__Desulfopila aestuarii
GCA_000961725.1	6.515854	Desulforhopalus	d__Bacteria;p__Desulfobacterota;c__Desulfobulbia;o__Desulfobulbales;f__Desulfocapsaceae;g__Desulforhopalus;s__Desulforhopalus sp000961725
GCA_002733995.1	4.123694	Desulforhopalus	d__Bacteria;p__Desulfobacterota;c__Desulfobulbia;o__Desulfobulbales;f__Desulfocapsaceae;g__Desulforhopalus;s__Desulforhopalus sp002733995
GCF_005116645.1	5.633479	Desulforhopalus	d__Bacteria;p__Desulfobacterota;c__Desulfobulbia;o__Desulfobulbales;f__Desulfocapsaceae;g__Desulforhopalus;s__Desulforhopalus sp005116645
GCF_900104445.1	5.00886	Desulforhopalus	d__Bacteria;p__Desulfobacterota;c__Desulfobulbia;o__Desulfobulbales;f__Desulfocapsaceae;g__Desulforhopalus;s__Desulforhopalus singaporensis
GCF_004766045.1	6.122266	Desulfosporosinus	d__Bacteria;p__Firmicutes_B;c__Desulfitobacteriia;o__Desulfitobacteriales;f__Desulfitobacteriaceae;g__Desulfosporosinus;s__Desulfosporosinus fructosivorans
GCF_004766055.1	4.272165	Desulfosporosinus	d__Bacteria;p__Firmicutes_B;c__Desulfitobacteriia;o__Desulfitobacteriales;f__Desulfitobacteriaceae;g__Desulfosporosinus;s__Desulfosporosinus sp004766055
GCF_900100785.1	4.939873	Desulfosporosinus	d__Bacteria;p__Firmicutes_B;c__Desulfitobacteriia;o__Desulfitobacteriales;f__Desulfitobacteriaceae;g__Desulfosporosinus;s__Desulfosporosinus hippei
GCF_900129935.1	5.55802	Desulfosporosinus	d__Bacteria;p__Firmicutes_B;c__Desulfitobacteriia;o__Desulfitobacteriales;f__Desulfitobacteriaceae;g__Desulfosporosinus;s__Desulfosporosinus lacus
GCF_002196705.1	5.121574	Desulfosporosinus	d__Bacteria;p__Firmicutes_B;c__Desulfitobacteriia;o__Desulfitobacteriales;f__Desulfitobacteriaceae;g__Desulfosporosinus;s__Desulfosporosinus sp002196705
GCF_001936615.1	5.292883	Desulfosporosinus	d__Bacteria;p__Firmicutes_B;c__Desulfitobacteriia;o__Desulfitobacteriales;f__Desulfitobacteriaceae;g__Desulfosporosinus;s__Desulfosporosinus sp001936615
GCF_001029285.1	4.637866	Desulfosporosinus	d__Bacteria;p__Firmicutes_B;c__Desulfitobacteriia;o__Desulfitobacteriales;f__Desulfitobacteriaceae;g__Desulfosporosinus;s__Desulfosporosinus acididurans
GCF_000231385.2	4.873567	Desulfosporosinus	d__Bacteria;p__Firmicutes_B;c__Desulfitobacteriia;o__Desulfitobacteriales;f__Desulfitobacteriaceae;g__Desulfosporosinus;s__Desulfosporosinus meridiei
GCF_000235605.1	5.863081	Desulfosporosinus	d__Bacteria;p__Firmicutes_B;c__Desulfitobacteriia;o__Desulfitobacteriales;f__Desulfitobacteriaceae;g__Desulfosporosinus;s__Desulfosporosinus orientis
GCF_000960765.1	5.311733	Desulfosporosinus	d__Bacteria;p__Firmicutes_B;c__Desulfitobacteriia;o__Desulfitobacteriales;f__Desulfitobacteriaceae;g__Desulfosporosinus;s__Desulfosporosinus sp000960765
GCA_003513495.1	4.741722	Desulfosporosinus	d__Bacteria;p__Firmicutes_B;c__Desulfitobacteriia;o__Desulfitobacteriales;f__Desulfitobacteriaceae;g__Desulfosporosinus;s__Desulfosporosinus sp003513495
GCF_900142375.1	4.020963	Desulfotomaculum	d__Bacteria;p__Firmicutes_B;c__Desulfotomaculia;o__Desulfotomaculales;f__Desulfotomaculaceae;g__Desulfotomaculum;s__Desulfotomaculum aeronauticum
GCF_000315365.1	2.695031	Desulfotomaculum	d__Bacteria;p__Firmicutes_B;c__Desulfotomaculia;o__Desulfotomaculales;f__Desulfotomaculaceae;g__Desulfotomaculum;s__Desulfotomaculum hydrothermale
GCF_002005145.1	3.24018	Desulfotomaculum	d__Bacteria;p__Firmicutes_B;c__Desulfotomaculia;o__Desulfotomaculales;f__Desulfotomaculaceae;g__Desulfotomaculum;s__Desulfotomaculum ferrireducens
GCF_000016165.1	3.608104	Desulfotomaculum	d__Bacteria;p__Firmicutes_B;c__Desulfotomaculia;o__Desulfotomaculales;f__Desulfotomaculaceae;g__Desulfotomaculum;s__Desulfotomaculum reducens
GCF_000215085.1	3.969014	Desulfotomaculum	d__Bacteria;p__Firmicutes_B;c__Desulfotomaculia;o__Desulfotomaculales;f__Desulfotomaculaceae;g__Desulfotomaculum;s__Desulfotomaculum ruminis
GCF_900129195.1	3.116019	Desulfotomaculum	d__Bacteria;p__Firmicutes_B;c__Desulfotomaculia;o__Desulfotomaculales;f__Desulfotomaculaceae;g__Desulfotomaculum;s__Desulfotomaculum putei
GCF_001655685.1	3.628787	Desulfotomaculum	d__Bacteria;p__Firmicutes_B;c__Desulfotomaculia;o__Desulfotomaculales;f__Desulfovirgulaceae;g__Desulfotomaculum_G;s__Desulfotomaculum_G copahuensis
GCA_004143605.1	3.570183	Desulfotomaculum	d__Bacteria;p__Firmicutes_B;c__Desulfotomaculia;o__Desulfotomaculales;f__Desulfotomaculaceae;g__Desulfotomaculum;s__Desulfotomaculum aquiferis
GCF_003966735.1	3.720107	Desulfovibrio	d__Bacteria;p__Desulfobacterota;c__Desulfovibrionia;o__Desulfovibrionales;f__Desulfovibrionaceae;g__Desulfovibrio_Q;s__Desulfovibrio_Q ferrophilus
GCF_003860215.1	2.637021	Desulfovibrio	d__Bacteria;p__Desulfobacterota;c__Desulfovibrionia;o__Desulfovibrionales;f__Desulfovibrionaceae;g__Desulfovibrio;s__Desulfovibrio sp003860215
GCF_004801255.1	3.25144	Desulfovibrio	d__Bacteria;p__Desulfobacterota;c__Desulfovibrionia;o__Desulfovibrionales;f__Desulfovibrionaceae;g__Desulfovibrio;s__Desulfovibrio desulfuricans_C
GCA_002237645.1	3.471252	Desulfovibrio	d__Bacteria;p__Desulfobacterota;c__Desulfovibrionia;o__Desulfovibrionales;f__Desulfovibrionaceae;g__Desulfovibrio;s__Desulfovibrio sp002237645
GCA_900095395.1	3.46398	Desulfovibrio	d__Bacteria;p__Desulfobacterota;c__Desulfovibrionia;o__Desulfovibrionales;f__Desulfovibrionaceae;g__Desulfovibrio;s__Desulfovibrio sp900095395
GCF_900116045.1	2.807531	Desulfovibrio	d__Bacteria;p__Desulfobacterota;c__Desulfovibrionia;o__Desulfovibrionales;f__Desulfovibrionaceae;g__Desulfovibrio;s__Desulfovibrio piger_A
GCF_000420465.1	3.391683	Desulfovibrio	d__Bacteria;p__Desulfobacterota;c__Desulfovibrionia;o__Desulfovibrionales;f__Desulfovibrionaceae;g__Desulfovibrio;s__Desulfovibrio desulfuricans
GCF_000022125.1	2.873437	Desulfovibrio	d__Bacteria;p__Desulfobacterota;c__Desulfovibrionia;o__Desulfovibrionales;f__Desulfovibrionaceae;g__Desulfovibrio;s__Desulfovibrio desulfuricans_A
GCF_002159665.1	3.200405	Desulfovibrio	d__Bacteria;p__Desulfobacterota;c__Desulfovibrionia;o__Desulfovibrionales;f__Desulfovibrionaceae;g__Desulfovibrio;s__Desulfovibrio sp002159665
GCF_000092205.1	3.097763	Desulfurivibrio	d__Bacteria;p__Desulfobacterota;c__Desulfobulbia;o__Desulfobulbales;f__Desulfurivibrionaceae;g__Desulfurivibrio;s__Desulfurivibrio alkaliphilus
GCA_004332195.1	1.659679	Desulfurivibrio	d__Bacteria;p__Desulfobacterota;c__Desulfobulbia;o__Desulfobulbales;f__Desulfurivibrionaceae;g__Desulfurivibrio;s__Desulfurivibrio sp004332195
GCF_900188395.1	1.739348	Desulfurobacterium	d__Bacteria;p__Aquificota;c__Desulfurobacteriia;o__Desulfurobacteriales;f__Desulfurobacteriaceae;g__Desulfurobacterium_A;s__Desulfurobacterium_A atlanticum
GCF_000191045.1	1.541968	Desulfurobacterium	d__Bacteria;p__Aquificota;c__Desulfurobacteriia;o__Desulfurobacteriales;f__Desulfurobacteriaceae;g__Desulfurobacterium;s__Desulfurobacterium thermolithotrophum
GCF_001968985.1	1.607407	Desulfurobacterium	d__Bacteria;p__Aquificota;c__Desulfurobacteriia;o__Desulfurobacteriales;f__Desulfurobacteriaceae;g__Desulfurobacterium_A;s__Desulfurobacterium_A indicum
GCF_000421485.1	1.653625	Desulfurobacterium	d__Bacteria;p__Aquificota;c__Desulfurobacteriia;o__Desulfurobacteriales;f__Desulfurobacteriaceae;g__Desulfurobacterium_A;s__Desulfurobacterium_A sp000421485
GCF_000167355.1	3.828328	Desulfuromonas	d__Bacteria;p__Desulfobacterota;c__Desulfuromonadia;o__Desulfuromonadales;f__Desulfuromonadaceae;g__Desulfuromonas;s__Desulfuromonas acetoxidans
GCA_002869685.1	3.116757	Desulfuromonas	d__Bacteria;p__Desulfobacterota;c__Desulfuromonadia;o__Desulfuromonadales;f__Desulfuromonadaceae;g__Desulfuromonas;s__Desulfuromonas sp002869685
GCF_900107645.1	3.744894	Desulfuromusa	d__Bacteria;p__Desulfobacterota;c__Desulfuromonadia;o__Desulfuromonadales;f__Geopsychrobacteraceae;g__Desulfuromusa;s__Desulfuromusa kysingii
GCA_002049545.1	2.550982	Desulfuromusa	d__Bacteria;p__Desulfobacterota;c__Desulfuromonadia;o__Desulfuromonadales;f__Geopsychrobacteraceae;g__Desulfuromusa;s__Desulfuromusa sp002049545
GCF_900177735.1	2.684322	Dethiosulfovibrio	d__Bacteria;p__Synergistota;c__Synergistia;o__Synergistales;f__Dethiosulfovibrionaceae;g__Dethiosulfovibrio;s__Dethiosulfovibrio salsuginis
GCA_002748665.1	2.055652	Dethiosulfovibrio	d__Bacteria;p__Synergistota;c__Synergistia;o__Synergistales;f__Dethiosulfovibrionaceae;g__Dethiosulfovibrio;s__Dethiosulfovibrio peptidovorans_A
GCF_000172975.1	2.576359	Dethiosulfovibrio	d__Bacteria;p__Synergistota;c__Synergistia;o__Synergistales;f__Dethiosulfovibrionaceae;g__Dethiosulfovibrio;s__Dethiosulfovibrio peptidovorans
GCF_001425235.1	5.851492	Devosia	d__Bacteria;p__Proteobacteria;c__Alphaproteobacteria;o__Rhizobiales;f__Devosiaceae;g__Devosia;s__Devosia sp001425235
GCF_900116545.1	3.72457	Devosia	d__Bacteria;p__Proteobacteria;c__Alphaproteobacteria;o__Rhizobiales;f__Devosiaceae;g__Devosia;s__Devosia crocina
GCF_000743575.1	5.052234	Devosia	d__Bacteria;p__Proteobacteria;c__Alphaproteobacteria;o__Rhizobiales;f__Devosiaceae;g__Devosia;s__Devosia riboflavina
GCF_001425445.1	4.219601	Devosia	d__Bacteria;p__Proteobacteria;c__Alphaproteobacteria;o__Rhizobiales;f__Devosiaceae;g__Devosia;s__Devosia sp001425445
GCF_002949085.1	4.005916	Devosia	d__Bacteria;p__Proteobacteria;c__Alphaproteobacteria;o__Rhizobiales;f__Devosiaceae;g__Devosia;s__Devosia sp002949085
GCF_900470445.1	4.80132	Devosia	d__Bacteria;p__Proteobacteria;c__Alphaproteobacteria;o__Rhizobiales;f__Devosiaceae;g__Devosia;s__Devosia sp900470445
GCA_002297935.1	2.610809	Dialister	d__Bacteria;p__Firmicutes_C;c__Negativicutes;o__Veillonellales;f__Dialisteraceae;g__Dialister;s__Dialister sp002297935
GCF_001717505.1	1.274073	Dialister	d__Bacteria;p__Firmicutes_C;c__Negativicutes;o__Veillonellales;f__Dialisteraceae;g__Dialister_A;s__Dialister_A pneumosintes
GCA_900314595.1	2.34541	Dialister	d__Bacteria;p__Firmicutes_C;c__Negativicutes;o__Veillonellales;f__Dialisteraceae;g__Dialister;s__Dialister sp900314595
GCF_000242435.1	2.499879	Dialister	d__Bacteria;p__Firmicutes_C;c__Negativicutes;o__Veillonellales;f__Dialisteraceae;g__Dialister;s__Dialister succinatiphilus
GCA_000434475.1	2.193414	Dialister	d__Bacteria;p__Firmicutes_C;c__Negativicutes;o__Veillonellales;f__Dialisteraceae;g__Dialister;s__Dialister sp000434475
GCF_900343095.1	2.320245	Dialister	d__Bacteria;p__Firmicutes_C;c__Negativicutes;o__Veillonellales;f__Dialisteraceae;g__Dialister;s__Dialister sp900343095
GCA_900541605.1	2.096326	Dialister	d__Bacteria;p__Firmicutes_C;c__Negativicutes;o__Veillonellales;f__Dialisteraceae;g__Dialister;s__Dialister sp900541605
GCF_001553355.1	1.593598	Dialister	d__Bacteria;p__Firmicutes_C;c__Negativicutes;o__Veillonellales;f__Dialisteraceae;g__Dialister;s__Dialister sp001553355
GCA_900543455.1	2.241081	Dialister	d__Bacteria;p__Firmicutes_C;c__Negativicutes;o__Veillonellales;f__Dialisteraceae;g__Dialister;s__Dialister sp900543455
GCA_900545785.1	1.462546	Dialister	d__Bacteria;p__Firmicutes_C;c__Negativicutes;o__Veillonellales;f__Dialisteraceae;g__Dialister;s__Dialister sp900545785
GCA_002439665.1	1.704096	Dialister	d__Bacteria;p__Firmicutes_C;c__Negativicutes;o__Veillonellales;f__Dialisteraceae;g__Dialister;s__Dialister sp002439665
GCA_002471975.1	2.075315	Dialister	d__Bacteria;p__Firmicutes_C;c__Negativicutes;o__Veillonellales;f__Dialisteraceae;g__Dialister;s__Dialister sp002471975
GCF_001644705.1	4.919833	Dickeya	d__Bacteria;p__Proteobacteria;c__Gammaproteobacteria;o__Enterobacterales;f__Enterobacteriaceae;g__Dickeya;s__Dickeya solani
GCF_003934295.1	4.306505	Dickeya	d__Bacteria;p__Proteobacteria;c__Gammaproteobacteria;o__Enterobacterales;f__Enterobacteriaceae;g__Dickeya;s__Dickeya sp003934295
GCF_000814825.1	1.967093	DNF00809	d__Bacteria;p__Actinobacteriota;c__Coriobacteriia;o__Coriobacteriales;f__Eggerthellaceae;g__DNF00809;s__DNF00809 sp000814825
GCF_001552935.1	1.698073	DNF00809	d__Bacteria;p__Actinobacteriota;c__Coriobacteriia;o__Coriobacteriales;f__Eggerthellaceae;g__DNF00809;s__DNF00809 sp001552935
GCF_900604965.1	1.807832	DNF00809	d__Bacteria;p__Actinobacteriota;c__Coriobacteriia;o__Coriobacteriales;f__Eggerthellaceae;g__DNF00809;s__DNF00809 sp900604965
GCF_900115085.1	4.635835	Dokdonella	d__Bacteria;p__Proteobacteria;c__Gammaproteobacteria;o__Xanthomonadales;f__Rhodanobacteraceae;g__Dokdonella;s__Dokdonella immobilis
GCF_004342425.1	4.280142	Dokdonella	d__Bacteria;p__Proteobacteria;c__Gammaproteobacteria;o__Xanthomonadales;f__Rhodanobacteraceae;g__Dokdonella_A;s__Dokdonella_A fugitiva
GCF_000212355.1	3.389993	Dokdonia	d__Bacteria;p__Bacteroidota;c__Bacteroidia;o__Flavobacteriales;f__Flavobacteriaceae;g__Dokdonia;s__Dokdonia sp000212355
GCF_000355805.1	3.305193	Dokdonia	d__Bacteria;p__Bacteroidota;c__Bacteroidia;o__Flavobacteriales;f__Flavobacteriaceae;g__Dokdonia;s__Dokdonia sp000355805
GCF_002368115.1	5.165988	Dolichospermum	d__Bacteria;p__Cyanobacteria;c__Cyanobacteriia;o__Cyanobacteriales;f__Nostocaceae;g__Dolichospermum_A;s__Dolichospermum_A compactum
GCF_000426925.1	4.405846	Dolichospermum	d__Bacteria;p__Cyanobacteria;c__Cyanobacteriia;o__Cyanobacteriales;f__Nostocaceae;g__Dolichospermum;s__Dolichospermum circinale
GCF_005402965.1	4.571002	Dolichospermum	d__Bacteria;p__Cyanobacteria;c__Cyanobacteriia;o__Cyanobacteriales;f__Nostocaceae;g__Dolichospermum;s__Dolichospermum planctonicum
GCF_003003355.1	4.687719	Donghicola	d__Bacteria;p__Proteobacteria;c__Alphaproteobacteria;o__Rhodobacterales;f__Rhodobacteraceae;g__Donghicola;s__Donghicola tyrosinivorans
GCF_900115865.1	4.426466	Donghicola	d__Bacteria;p__Proteobacteria;c__Alphaproteobacteria;o__Rhodobacterales;f__Rhodobacteraceae;g__Donghicola;s__Donghicola eburneus
GCF_000509125.1	3.915227	Dorea	d__Bacteria;p__Firmicutes_A;c__Clostridia;o__Lachnospirales;f__Lachnospiraceae;g__Dorea;s__Dorea sp000509125
GCF_900312975.1	2.769591	Dorea	d__Bacteria;p__Firmicutes_A;c__Clostridia;o__Lachnospirales;f__Lachnospiraceae;g__Dorea;s__Dorea sp900312975
GCF_004345005.1	3.711428	Dorea	d__Bacteria;p__Firmicutes_A;c__Clostridia;o__Lachnospirales;f__Lachnospiraceae;g__Dorea;s__Dorea muris
GCF_000169235.1	3.186031	Dorea	d__Bacteria;p__Firmicutes_A;c__Clostridia;o__Lachnospirales;f__Lachnospiraceae;g__Dorea;s__Dorea formicigenerans
GCF_004295125.1	3.65804	Dorea	d__Bacteria;p__Firmicutes_A;c__Clostridia;o__Lachnospirales;f__Lachnospiraceae;g__Dorea;s__Dorea scindens
GCF_000154065.1	2.915433	Dorea	d__Bacteria;p__Firmicutes_A;c__Clostridia;o__Lachnospirales;f__Lachnospiraceae;g__Dorea;s__Dorea longicatena
GCF_001185345.1	3.904224	Dorea	d__Bacteria;p__Firmicutes_A;c__Clostridia;o__Lachnospirales;f__Lachnospiraceae;g__Dorea;s__Dorea sp001185345
GCF_000156515.1	3.889859	Dorea	d__Bacteria;p__Firmicutes_A;c__Clostridia;o__Lachnospirales;f__Lachnospiraceae;g__Dorea;s__Dorea hylemonae
GCA_001421185.1	2.121026	DTU008	d__Archaea;p__Thermoplasmatota;c__Thermoplasmata;o__Methanomassiliicoccales;f__Methanomassiliicoccaceae;g__DTU008;s__DTU008 sp001421185
GCA_001512965.1	1.762311	DTU008	d__Archaea;p__Thermoplasmatota;c__Thermoplasmata;o__Methanomassiliicoccales;f__Methanomassiliicoccaceae;g__DTU008;s__DTU008 sp001512965
GCF_004803915.1	3.691168	Duncaniella	d__Bacteria;p__Bacteroidota;c__Bacteroidia;o__Bacteroidales;f__Muribaculaceae;g__Duncaniella;s__Duncaniella sp001689425
GCA_900544535.1	2.700478	Duncaniella	d__Bacteria;p__Bacteroidota;c__Bacteroidia;o__Bacteroidales;f__Muribaculaceae;g__Duncaniella;s__Duncaniella sp900544535
GCF_900108855.1	7.340093	Dyadobacter	d__Bacteria;p__Bacteroidota;c__Bacteroidia;o__Cytophagales;f__Spirosomaceae;g__Dyadobacter;s__Dyadobacter koreensis
GCF_003149085.1	5.761522	Dyadobacter	d__Bacteria;p__Bacteroidota;c__Bacteroidia;o__Cytophagales;f__Spirosomaceae;g__Dyadobacter;s__Dyadobacter jejuensis
GCF_000428845.1	6.287614	Dyadobacter	d__Bacteria;p__Bacteroidota;c__Bacteroidia;o__Cytophagales;f__Spirosomaceae;g__Dyadobacter;s__Dyadobacter alkalitolerans
GCF_000701505.1	6.173415	Dyadobacter	d__Bacteria;p__Bacteroidota;c__Bacteroidia;o__Cytophagales;f__Spirosomaceae;g__Dyadobacter;s__Dyadobacter crusticola
GCF_900114495.1	4.960986	Dyella	d__Bacteria;p__Proteobacteria;c__Gammaproteobacteria;o__Xanthomonadales;f__Rhodanobacteraceae;g__Dyella;s__Dyella sp900114495
GCF_004322705.1	4.224523	Dyella	d__Bacteria;p__Proteobacteria;c__Gammaproteobacteria;o__Xanthomonadales;f__Rhodanobacteraceae;g__Dyella;s__Dyella terrae
GCF_000725385.1	4.831185	Dyella	d__Bacteria;p__Proteobacteria;c__Gammaproteobacteria;o__Xanthomonadales;f__Rhodanobacteraceae;g__Dyella;s__Dyella japonica_C
GCF_000325705.1	5.60804	Echinicola	d__Bacteria;p__Bacteroidota;c__Bacteroidia;o__Cytophagales;f__Cyclobacteriaceae;g__Echinicola;s__Echinicola vietnamensis
GCF_006575665.1	5.550304	Echinicola	d__Bacteria;p__Bacteroidota;c__Bacteroidia;o__Cytophagales;f__Cyclobacteriaceae;g__Echinicola;s__Echinicola sp006575665
GCF_000745965.1	8.177135	Edaphobacter	d__Bacteria;p__Acidobacteriota;c__Acidobacteriae;o__Acidobacteriales;f__Acidobacteriaceae;g__Edaphobacter;s__Edaphobacter aggregans
GCF_003633965.1	4.462202	Edaphobacter	d__Bacteria;p__Acidobacteriota;c__Acidobacteriae;o__Acidobacteriales;f__Acidobacteriaceae;g__Edaphobacter;s__Edaphobacter dinghuensis
GCF_000421065.1	6.136933	Edaphobacter	d__Bacteria;p__Acidobacteriota;c__Acidobacteriae;o__Acidobacteriales;f__Acidobacteriaceae;g__Edaphobacter;s__Edaphobacter sp000421065
GCA_001897435.1	4.923487	Edaphobacter	d__Bacteria;p__Acidobacteriota;c__Acidobacteriae;o__Acidobacteriales;f__Acidobacteriaceae;g__Edaphobacter;s__Edaphobacter sp001897435
GCF_000688615.1	5.001037	Edaphobacter	d__Bacteria;p__Acidobacteriota;c__Acidobacteriae;o__Acidobacteriales;f__Acidobacteriaceae;g__Edaphobacter;s__Edaphobacter sp000688615
GCF_003751275.1	6.237028	Edaphobacter	d__Bacteria;p__Acidobacteriota;c__Acidobacteriae;o__Acidobacteriales;f__Acidobacteriaceae;g__Edaphobacter;s__Edaphobacter sp003751275
GCF_004217555.1	7.445115	Edaphobacter	d__Bacteria;p__Acidobacteriota;c__Acidobacteriae;o__Acidobacteriales;f__Acidobacteriaceae;g__Edaphobacter;s__Edaphobacter modestus
GCA_002197545.1	4.885153	Edaphobacter	d__Bacteria;p__Acidobacteriota;c__Acidobacteriae;o__Acidobacteriales;f__Acidobacteriaceae;g__Edaphobacter;s__Edaphobacter sp002197545
GCF_001729265.1	3.926767	Edwardsiella	d__Bacteria;p__Proteobacteria;c__Gammaproteobacteria;o__Enterobacterales;f__Enterobacteriaceae;g__Edwardsiella;s__Edwardsiella piscicida
GCF_000264785.1	3.703689	Edwardsiella	d__Bacteria;p__Proteobacteria;c__Gammaproteobacteria;o__Enterobacterales;f__Enterobacteriaceae;g__Edwardsiella;s__Edwardsiella ictaluri
GCF_002335525.1	3.90805	Effusibacillus	d__Bacteria;p__Firmicutes;c__Alicyclobacillia;o__Tumebacillales;f__Effusibacillaceae;g__Effusibacillus;s__Effusibacillus lacus
GCF_000376225.1	3.363524	Effusibacillus	d__Bacteria;p__Firmicutes;c__Alicyclobacillia;o__Tumebacillales;f__Effusibacillaceae;g__Effusibacillus;s__Effusibacillus pohliae
GCF_003339815.1	4.012476	Eggerthella	d__Bacteria;p__Actinobacteriota;c__Coriobacteriia;o__Coriobacteriales;f__Eggerthellaceae;g__Eggerthella;s__Eggerthella sinensis
GCF_000024265.1	3.63226	Eggerthella	d__Bacteria;p__Actinobacteriota;c__Coriobacteriia;o__Coriobacteriales;f__Eggerthellaceae;g__Eggerthella;s__Eggerthella lenta
GCF_900184265.1	3.916897	Eggerthella	d__Bacteria;p__Actinobacteriota;c__Coriobacteriia;o__Coriobacteriales;f__Eggerthellaceae;g__Eggerthella;s__Eggerthella timonensis
GCA_900548905.1	6.990189	Eisenbergiella	d__Bacteria;p__Firmicutes_A;c__Clostridia;o__Lachnospirales;f__Lachnospiraceae;g__Eisenbergiella;s__Eisenbergiella sp900548905
GCA_900539715.1	2.773711	Eisenbergiella	d__Bacteria;p__Firmicutes_A;c__Clostridia;o__Lachnospirales;f__Lachnospiraceae;g__Eisenbergiella;s__Eisenbergiella sp900539715
GCA_002796835.1	8.702141	Elainella	d__Bacteria;p__Cyanobacteria;c__Cyanobacteriia;o__Elainellales;f__Elainellaceae;g__Elainella;s__Elainella saxicola
GCF_000733415.1	7.866824	Elainella	d__Bacteria;p__Cyanobacteria;c__Cyanobacteriia;o__Elainellales;f__Elainellaceae;g__Elainella;s__Elainella sp000733415
GCF_003967355.1	12.054215	Embleya	d__Bacteria;p__Actinobacteriota;c__Actinomycetia;o__Streptomycetales;f__Streptomycetaceae;g__Embleya;s__Embleya hyalinus
GCF_002024165.1	10.958352	Embleya	d__Bacteria;p__Actinobacteriota;c__Actinomycetia;o__Streptomycetales;f__Streptomycetaceae;g__Embleya;s__Embleya scabrispora_A
GCF_000372745.1	11.392659	Embleya	d__Bacteria;p__Actinobacteriota;c__Actinomycetia;o__Streptomycetales;f__Streptomycetaceae;g__Embleya;s__Embleya scabrispora
GCF_002994635.1	10.602692	Enhygromyxa	d__Bacteria;p__Myxococcota;c__Polyangia;o__Nannocystales;f__Nannocystaceae;g__Enhygromyxa;s__Enhygromyxa salina_B
GCF_002994615.1	9.010436	Enhygromyxa	d__Bacteria;p__Myxococcota;c__Polyangia;o__Nannocystales;f__Nannocystaceae;g__Enhygromyxa;s__Enhygromyxa salina_A
GCA_000737335.3	10.435313	Enhygromyxa	d__Bacteria;p__Myxococcota;c__Polyangia;o__Nannocystales;f__Nannocystaceae;g__Enhygromyxa;s__Enhygromyxa salina_C
GCF_900186505.1	2.377193	Enorma	d__Bacteria;p__Actinobacteriota;c__Coriobacteriia;o__Coriobacteriales;f__Coriobacteriaceae;g__Enorma;s__Enorma phocaeensis
GCA_900538305.1	2.010912	Enorma	d__Bacteria;p__Actinobacteriota;c__Coriobacteriia;o__Coriobacteriales;f__Coriobacteriaceae;g__Enorma;s__Enorma sp900538305
GCF_000321165.1	2.331554	Enorma	d__Bacteria;p__Actinobacteriota;c__Coriobacteriia;o__Coriobacteriales;f__Coriobacteriaceae;g__Enorma;s__Enorma timonensis
GCF_000311845.1	2.280503	Enorma	d__Bacteria;p__Actinobacteriota;c__Coriobacteriia;o__Coriobacteriales;f__Coriobacteriaceae;g__Enorma;s__Enorma massiliensis
GCF_001270265.1	7.459544	Ensifer	d__Bacteria;p__Proteobacteria;c__Alphaproteobacteria;o__Rhizobiales;f__Rhizobiaceae;g__Ensifer;s__Ensifer adhaerens_B
GCF_002007205.1	6.874104	Ensifer	d__Bacteria;p__Proteobacteria;c__Alphaproteobacteria;o__Rhizobiales;f__Rhizobiaceae;g__Ensifer;s__Ensifer adhaerens_D
GCF_000697965.2	7.267502	Ensifer	d__Bacteria;p__Proteobacteria;c__Alphaproteobacteria;o__Rhizobiales;f__Rhizobiaceae;g__Ensifer;s__Ensifer adhaerens
GCF_001750725.1	4.95277	Enterobacter	d__Bacteria;p__Proteobacteria;c__Gammaproteobacteria;o__Enterobacterales;f__Enterobacteriaceae;g__Enterobacter;s__Enterobacter ludwigii
GCF_004006055.1	4.687155	Enterobacter	d__Bacteria;p__Proteobacteria;c__Gammaproteobacteria;o__Enterobacterales;f__Enterobacteriaceae;g__Enterobacter;s__Enterobacter cloacae_K
GCF_900185905.1	4.879939	Enterobacter	d__Bacteria;p__Proteobacteria;c__Gammaproteobacteria;o__Enterobacterales;f__Enterobacteriaceae;g__Enterobacter;s__Enterobacter cancerogenus
GCF_001875655.1	4.890213	Enterobacter	d__Bacteria;p__Proteobacteria;c__Gammaproteobacteria;o__Enterobacterales;f__Enterobacteriaceae;g__Enterobacter;s__Enterobacter hormaechei
GCA_004309355.1	3.994908	Enterococcus	d__Bacteria;p__Firmicutes;c__Bacilli;o__Lactobacillales;f__Enterococcaceae;g__Enterococcus_A;s__Enterococcus_A sp004309355
GCF_000407365.1	2.572706	Enterococcus	d__Bacteria;p__Firmicutes;c__Bacilli;o__Lactobacillales;f__Enterococcaceae;g__Enterococcus_C;s__Enterococcus_C asini
GCF_002141365.1	3.822405	Enterococcus	d__Bacteria;p__Firmicutes;c__Bacilli;o__Lactobacillales;f__Enterococcaceae;g__Enterococcus;s__Enterococcus sp002141365
GCA_001465115.1	3.928141	Enterococcus	d__Bacteria;p__Firmicutes;c__Bacilli;o__Lactobacillales;f__Enterococcaceae;g__Enterococcus;s__Enterococcus silesiacus
GCF_000407505.1	3.910972	Enterococcus	d__Bacteria;p__Firmicutes;c__Bacilli;o__Lactobacillales;f__Enterococcaceae;g__Enterococcus_B;s__Enterococcus_B phoeniculicola
GCF_000271405.2	2.85644	Enterococcus	d__Bacteria;p__Firmicutes;c__Bacilli;o__Lactobacillales;f__Enterococcaceae;g__Enterococcus_B;s__Enterococcus_B hirae
GCF_000407205.1	3.060724	Enterococcus	d__Bacteria;p__Firmicutes;c__Bacilli;o__Lactobacillales;f__Enterococcaceae;g__Enterococcus_B;s__Enterococcus_B villorum
GCF_000407145.1	3.551907	Enterococcus	d__Bacteria;p__Firmicutes;c__Bacilli;o__Lactobacillales;f__Enterococcaceae;g__Enterococcus;s__Enterococcus caccae
GCF_001886265.1	2.773863	Enterococcus	d__Bacteria;p__Firmicutes;c__Bacilli;o__Lactobacillales;f__Enterococcaceae;g__Enterococcus_B;s__Enterococcus_B thailandicus
GCF_001730315.1	3.472706	Enterococcus	d__Bacteria;p__Firmicutes;c__Bacilli;o__Lactobacillales;f__Enterococcaceae;g__Enterococcus;s__Enterococcus ureilyticus
GCF_002813755.1	3.504528	Enterococcus	d__Bacteria;p__Firmicutes;c__Bacilli;o__Lactobacillales;f__Enterococcaceae;g__Enterococcus_B;s__Enterococcus_B mundtii
GCF_002140175.1	3.369985	Enterococcus	d__Bacteria;p__Firmicutes;c__Bacilli;o__Lactobacillales;f__Enterococcaceae;g__Enterococcus_B;s__Enterococcus_B sp002140175
GCF_002148425.1	3.73243	Enterococcus	d__Bacteria;p__Firmicutes;c__Bacilli;o__Lactobacillales;f__Enterococcaceae;g__Enterococcus;s__Enterococcus sp002148425
GCF_000270285.1	3.123671	Enteroscipio	d__Bacteria;p__Actinobacteriota;c__Coriobacteriia;o__Coriobacteriales;f__Eggerthellaceae;g__Enteroscipio;s__Enteroscipio sp000270285
GCF_002899715.1	2.826736	Enteroscipio	d__Bacteria;p__Actinobacteriota;c__Coriobacteriia;o__Coriobacteriales;f__Eggerthellaceae;g__Enteroscipio;s__Enteroscipio rubneri
GCF_000701525.1	0.806944	Entomoplasma	d__Bacteria;p__Firmicutes;c__Bacilli;o__Mycoplasmatales;f__Mycoplasmataceae;g__Entomoplasma;s__Entomoplasma grammopterae
GCF_002804245.1	0.800407	Entomoplasma	d__Bacteria;p__Firmicutes;c__Bacilli;o__Mycoplasmatales;f__Mycoplasmataceae;g__Entomoplasma;s__Entomoplasma coleopterae
GCF_003003215.1	4.677362	Epibacterium	d__Bacteria;p__Proteobacteria;c__Alphaproteobacteria;o__Rhodobacterales;f__Rhodobacteraceae;g__Epibacterium;s__Epibacterium scottomollicae
GCF_900102795.1	3.994069	Epibacterium	d__Bacteria;p__Proteobacteria;c__Alphaproteobacteria;o__Rhodobacterales;f__Rhodobacteraceae;g__Epibacterium;s__Epibacterium ulvae
GCF_000014065.1	4.153699	Epibacterium	d__Bacteria;p__Proteobacteria;c__Alphaproteobacteria;o__Rhodobacterales;f__Rhodobacteraceae;g__Epibacterium;s__Epibacterium sp000014065
GCF_006265095.1	4.34892	Epibacterium	d__Bacteria;p__Proteobacteria;c__Alphaproteobacteria;o__Rhodobacterales;f__Rhodobacteraceae;g__Epibacterium;s__Epibacterium sp006265095
GCF_001643375.1	4.110772	Epilithonimonas	d__Bacteria;p__Bacteroidota;c__Bacteroidia;o__Flavobacteriales;f__Weeksellaceae;g__Epilithonimonas;s__Epilithonimonas sp001643375
GCA_002345565.1	2.97315	Epilithonimonas	d__Bacteria;p__Bacteroidota;c__Bacteroidia;o__Flavobacteriales;f__Weeksellaceae;g__Epilithonimonas;s__Epilithonimonas sp002345565
GCF_003860605.1	3.367586	Epilithonimonas	d__Bacteria;p__Bacteroidota;c__Bacteroidia;o__Flavobacteriales;f__Weeksellaceae;g__Epilithonimonas;s__Epilithonimonas sp002391865
GCF_900108115.1	3.346045	Epilithonimonas	d__Bacteria;p__Bacteroidota;c__Bacteroidia;o__Flavobacteriales;f__Weeksellaceae;g__Epilithonimonas;s__Epilithonimonas bovis
GCF_000765235.1	2.729704	ER4	d__Bacteria;p__Firmicutes_A;c__Clostridia;o__Oscillospirales;f__Oscillospiraceae;g__ER4;s__ER4 sp000765235
GCA_003522105.1	2.048304	ER4	d__Bacteria;p__Firmicutes_A;c__Clostridia;o__Oscillospirales;f__Oscillospiraceae;g__ER4;s__ER4 sp003522105
GCF_004364855.1	5.287686	Erwinia	d__Bacteria;p__Proteobacteria;c__Gammaproteobacteria;o__Enterobacterales;f__Enterobacteriaceae;g__Erwinia;s__Erwinia rhapontici
GCF_000336255.1	5.27286	Erwinia	d__Bacteria;p__Proteobacteria;c__Gammaproteobacteria;o__Enterobacterales;f__Enterobacteriaceae;g__Erwinia;s__Erwinia toletana
GCF_000373785.1	1.931022	Erysipelothrix	d__Bacteria;p__Firmicutes;c__Bacilli;o__Erysipelotrichales;f__Erysipelotrichaceae;g__Erysipelothrix;s__Erysipelothrix tonsillarum
GCF_900637845.1	1.770411	Erysipelothrix	d__Bacteria;p__Firmicutes;c__Bacilli;o__Erysipelotrichales;f__Erysipelotrichaceae;g__Erysipelothrix;s__Erysipelothrix rhusiopathiae
GCF_001678665.1	3.344734	Erythrobacter	d__Bacteria;p__Proteobacteria;c__Alphaproteobacteria;o__Sphingomonadales;f__Sphingomonadaceae;g__Erythrobacter_A;s__Erythrobacter_A sp001678665
GCF_001687545.1	2.591679	Erythrobacter	d__Bacteria;p__Proteobacteria;c__Alphaproteobacteria;o__Sphingomonadales;f__Sphingomonadaceae;g__Erythrobacter_E;s__Erythrobacter_E namhicola
GCF_001021555.1	2.835898	Erythrobacter	d__Bacteria;p__Proteobacteria;c__Alphaproteobacteria;o__Sphingomonadales;f__Sphingomonadaceae;g__Erythrobacter_B;s__Erythrobacter_B marinus
GCF_001635685.1	3.258146	Erythrobacter	d__Bacteria;p__Proteobacteria;c__Alphaproteobacteria;o__Sphingomonadales;f__Sphingomonadaceae;g__Erythrobacter_A;s__Erythrobacter_A sp001635685
GCF_005884405.1	2.669685	Erythrobacter	d__Bacteria;p__Proteobacteria;c__Alphaproteobacteria;o__Sphingomonadales;f__Sphingomonadaceae;g__Erythrobacter_A;s__Erythrobacter_A sp005884405
GCF_001235865.1	3.094736	Erythrobacter	d__Bacteria;p__Proteobacteria;c__Alphaproteobacteria;o__Sphingomonadales;f__Sphingomonadaceae;g__Erythrobacter_A;s__Erythrobacter_A citreus
GCF_002795865.1	2.942673	Erythrobacter	d__Bacteria;p__Proteobacteria;c__Alphaproteobacteria;o__Sphingomonadales;f__Sphingomonadaceae;g__Erythrobacter_A;s__Erythrobacter_A seohaensis
GCF_000364225.1	6.508819	Eubacterium	d__Bacteria;p__Firmicutes_A;c__Clostridia;o__Lachnospirales;f__Lachnospiraceae;g__Eubacterium_J;s__Eubacterium_J plexicaudatum
GCA_900540015.1	1.37317	Eubacterium	d__Bacteria;p__Firmicutes_A;c__Clostridia;o__Peptostreptococcales;f__Anaerovoracaceae;g__Eubacterium_M;s__Eubacterium_M sp900540015
GCF_000687655.1	2.686267	Eubacterium	d__Bacteria;p__Firmicutes_A;c__Clostridia;o__Lachnospirales;f__Lachnospiraceae;g__Eubacterium_Q;s__Eubacterium_Q sp000687655
GCF_003479125.1	2.796674	Eubacterium	d__Bacteria;p__Firmicutes_A;c__Clostridia;o__Lachnospirales;f__Lachnospiraceae;g__Eubacterium_G;s__Eubacterium_G sp000434315
GCF_001189495.1	1.73938	Eubacterium	d__Bacteria;p__Firmicutes_A;c__Clostridia;o__Peptostreptococcales;f__Anaerovoracaceae;g__Eubacterium_B;s__Eubacterium_B sulci
GCF_900102225.1	2.158512	Eubacterium	d__Bacteria;p__Firmicutes_A;c__Clostridia;o__Peptostreptococcales;f__Anaerovoracaceae;g__Eubacterium_T;s__Eubacterium_T pyruvativorans
GCF_000621585.1	3.331935	Eubacterium	d__Bacteria;p__Firmicutes_A;c__Clostridia;o__Lachnospirales;f__Lachnospiraceae;g__Eubacterium_H;s__Eubacterium_H cellulosolvens_A
GCF_003460505.1	2.72928	Eubacterium	d__Bacteria;p__Firmicutes_A;c__Clostridia;o__Lachnospirales;f__Lachnospiraceae;g__Eubacterium_G;s__Eubacterium_G sp000435815
GCA_002493595.1	1.927462	Eubacterium	d__Bacteria;p__Firmicutes_A;c__Clostridia;o__Oscillospirales;f__Acutalibacteraceae;g__Eubacterium_R;s__Eubacterium_R sp002493595
GCF_000703065.1	3.859732	Eubacterium	d__Bacteria;p__Firmicutes_A;c__Clostridia;o__Lachnospirales;f__Lachnospiraceae;g__Eubacterium_Q;s__Eubacterium_Q sp000703065
GCF_000807675.2	4.422837	Eubacterium	d__Bacteria;p__Firmicutes_A;c__Clostridia;o__Eubacteriales;f__Eubacteriaceae;g__Eubacterium;s__Eubacterium limosum
GCF_900107815.1	2.833471	Eubacterium	d__Bacteria;p__Firmicutes_A;c__Clostridia;o__Eubacteriales;f__Eubacteriaceae;g__Eubacterium_O;s__Eubacterium_O aggregans
GCF_000702845.1	3.213641	Eubacterium	d__Bacteria;p__Firmicutes_A;c__Clostridia;o__Lachnospirales;f__Lachnospiraceae;g__Eubacterium_H;s__Eubacterium_H sp000702845
GCF_003477605.1	3.107801	Eubacterium	d__Bacteria;p__Firmicutes_A;c__Clostridia;o__Lachnospirales;f__Lachnospiraceae;g__Eubacterium_F;s__Eubacterium_F sp003491505
GCA_002431395.1	3.111831	Eubacterium	d__Bacteria;p__Firmicutes_A;c__Clostridia;o__Lachnospirales;f__Lachnospiraceae;g__Eubacterium_F;s__Eubacterium_F sp002431395
GCA_900539115.1	2.838254	Eubacterium	d__Bacteria;p__Firmicutes_A;c__Clostridia;o__Lachnospirales;f__Lachnospiraceae;g__Eubacterium_F;s__Eubacterium_F sp900539115
GCA_900539325.1	1.868382	Eubacterium	d__Bacteria;p__Firmicutes_A;c__Clostridia;o__Oscillospirales;f__Acutalibacteraceae;g__Eubacterium_R;s__Eubacterium_R sp900539325
GCF_000702245.1	2.895073	Eubacterium	d__Bacteria;p__Firmicutes_A;c__Clostridia;o__Lachnospirales;f__Lachnospiraceae;g__Eubacterium_Q;s__Eubacterium_Q sp000702245
GCF_900107125.1	2.954329	Eubacterium	d__Bacteria;p__Firmicutes_A;c__Clostridia;o__Eubacteriales;f__Eubacteriaceae;g__Eubacterium_O;s__Eubacterium_O barkeri
GCF_000469345.1	3.447136	Eubacterium	d__Bacteria;p__Firmicutes_A;c__Clostridia;o__Lachnospirales;f__Lachnospiraceae;g__Eubacterium_I;s__Eubacterium_I ramulus
GCF_001940235.1	2.814507	Eubacterium	d__Bacteria;p__Firmicutes_A;c__Clostridia;o__Peptostreptococcales;f__Anaerovoracaceae;g__Eubacterium_A;s__Eubacterium_A sp001940235
GCF_000687975.1	3.191482	Eubacterium	d__Bacteria;p__Firmicutes_A;c__Clostridia;o__Lachnospirales;f__Lachnospiraceae;g__Eubacterium_Q;s__Eubacterium_Q sp000687975
GCA_000433975.1	1.881083	Eubacterium	d__Bacteria;p__Firmicutes_A;c__Clostridia;o__Oscillospirales;f__Acutalibacteraceae;g__Eubacterium_R;s__Eubacterium_R sp000433975
GCA_900539425.1	2.104716	Eubacterium	d__Bacteria;p__Firmicutes_A;c__Clostridia;o__Oscillospirales;f__Acutalibacteraceae;g__Eubacterium_R;s__Eubacterium_R sp900539425
GCF_000687695.1	2.688503	Eubacterium	d__Bacteria;p__Firmicutes_A;c__Clostridia;o__Lachnospirales;f__Lachnospiraceae;g__Eubacterium_F;s__Eubacterium_F sp000687695
GCF_000688015.1	2.301752	Eubacterium	d__Bacteria;p__Firmicutes_A;c__Clostridia;o__Peptostreptococcales;f__Anaerovoracaceae;g__Eubacterium_A;s__Eubacterium_A sp000688015
GCF_000702625.1	3.089404	Exiguobacterium	d__Bacteria;p__Firmicutes;c__Bacilli;o__Exiguobacterales;f__Exiguobacteraceae;g__Exiguobacterium_A;s__Exiguobacterium_A oxidotolerans
GCF_003344535.1	2.703469	Exiguobacterium	d__Bacteria;p__Firmicutes;c__Bacilli;o__Exiguobacterales;f__Exiguobacteraceae;g__Exiguobacterium_A;s__Exiguobacterium_A sp003344535
GCF_003331145.1	2.89184	Exiguobacterium	d__Bacteria;p__Firmicutes;c__Bacilli;o__Exiguobacterales;f__Exiguobacteraceae;g__Exiguobacterium;s__Exiguobacterium sp003331145
GCF_000019905.1	3.040786	Exiguobacterium	d__Bacteria;p__Firmicutes;c__Bacilli;o__Exiguobacterales;f__Exiguobacteraceae;g__Exiguobacterium_A;s__Exiguobacterium_A sibiricum
GCF_000620865.1	3.084276	Exiguobacterium	d__Bacteria;p__Firmicutes;c__Bacilli;o__Exiguobacterales;f__Exiguobacteraceae;g__Exiguobacterium_A;s__Exiguobacterium_A sibiricum_A
GCF_004339505.1	3.036961	Exiguobacterium	d__Bacteria;p__Firmicutes;c__Bacilli;o__Exiguobacterales;f__Exiguobacteraceae;g__Exiguobacterium_A;s__Exiguobacterium_A sp004339505
GCF_003992005.1	2.172276	F0422	d__Bacteria;p__Firmicutes_C;c__Negativicutes;o__Veillonellales;f__Veillonellaceae;g__F0422;s__F0422 sp003992005
GCF_001553345.1	1.664293	F0422	d__Bacteria;p__Firmicutes_C;c__Negativicutes;o__Veillonellales;f__Veillonellaceae;g__F0422;s__F0422 sp001553345
GCF_003992015.1	1.902403	F0422	d__Bacteria;p__Firmicutes_C;c__Negativicutes;o__Veillonellales;f__Veillonellaceae;g__F0422;s__F0422 sp003992015
GCF_003992315.1	1.890765	F0422	d__Bacteria;p__Firmicutes_C;c__Negativicutes;o__Veillonellales;f__Veillonellaceae;g__F0422;s__F0422 sp003992315
GCF_003992135.1	1.969382	F0422	d__Bacteria;p__Firmicutes_C;c__Negativicutes;o__Veillonellales;f__Veillonellaceae;g__F0422;s__F0422 sp003992135
GCA_900544365.1	1.842824	F0422	d__Bacteria;p__Firmicutes_C;c__Negativicutes;o__Veillonellales;f__Veillonellaceae;g__F0422;s__F0422 sp900544365
GCA_002633315.1	2.59165	F082	d__Bacteria;p__Bacteroidota;c__Bacteroidia;o__Bacteroidales;f__F082;g__F082;s__F082 sp002633315
GCA_001603665.1	2.064674	F082	d__Bacteria;p__Bacteroidota;c__Bacteroidia;o__Bacteroidales;f__F082;g__F082;s__F082 sp001603665
GCA_002311655.1	2.39557	F082	d__Bacteria;p__Bacteroidota;c__Bacteroidia;o__Bacteroidales;f__F082;g__F082;s__F082 sp002311655
GCF_900111145.1	4.660771	Fabibacter	d__Bacteria;p__Bacteroidota;c__Bacteroidia;o__Cytophagales;f__Cyclobacteriaceae;g__Fabibacter;s__Fabibacter pacificus
GCF_001747105.1	4.452385	Fabibacter	d__Bacteria;p__Bacteroidota;c__Bacteroidia;o__Cytophagales;f__Cyclobacteriaceae;g__Fabibacter;s__Fabibacter misakiensis
GCF_001747095.1	4.577373	Fabibacter	d__Bacteria;p__Bacteroidota;c__Bacteroidia;o__Cytophagales;f__Cyclobacteriaceae;g__Fabibacter;s__Fabibacter sp001747095
GCF_003324185.1	3.031166	Faecalibacterium	d__Bacteria;p__Firmicutes_A;c__Clostridia;o__Oscillospirales;f__Ruminococcaceae;g__Faecalibacterium;s__Faecalibacterium prausnitzii
GCA_900540455.1	2.304686	Faecalibacterium	d__Bacteria;p__Firmicutes_A;c__Clostridia;o__Oscillospirales;f__Ruminococcaceae;g__Faecalibacterium;s__Faecalibacterium sp900540455
GCF_002550015.1	2.91524	Faecalibacterium	d__Bacteria;p__Firmicutes_A;c__Clostridia;o__Oscillospirales;f__Ruminococcaceae;g__Faecalibacterium;s__Faecalibacterium prausnitzii_A
GCA_003293635.1	2.833887	Faecalibacterium	d__Bacteria;p__Firmicutes_A;c__Clostridia;o__Oscillospirales;f__Ruminococcaceae;g__Faecalibacterium;s__Faecalibacterium prausnitzii_G
GCF_002550035.1	3.019317	Faecalibacterium	d__Bacteria;p__Firmicutes_A;c__Clostridia;o__Oscillospirales;f__Ruminococcaceae;g__Faecalibacterium;s__Faecalibacterium prausnitzii_E
GCF_002549775.1	2.822738	Faecalibacterium	d__Bacteria;p__Firmicutes_A;c__Clostridia;o__Oscillospirales;f__Ruminococcaceae;g__Faecalibacterium;s__Faecalibacterium prausnitzii_F
GCF_002160915.1	2.713147	Faecalibacterium	d__Bacteria;p__Firmicutes_A;c__Clostridia;o__Oscillospirales;f__Ruminococcaceae;g__Faecalibacterium;s__Faecalibacterium sp002160915
GCF_000156035.2	3.995628	Faecalimonas	d__Bacteria;p__Firmicutes_A;c__Clostridia;o__Lachnospirales;f__Lachnospiraceae;g__Faecalimonas;s__Faecalimonas nexilis
GCF_004346095.1	3.080497	Faecalimonas	d__Bacteria;p__Firmicutes_A;c__Clostridia;o__Lachnospirales;f__Lachnospiraceae;g__Faecalimonas;s__Faecalimonas umbilicata
GCF_000179715.1	1.449613	Fannyhessea	d__Bacteria;p__Actinobacteriota;c__Coriobacteriia;o__Coriobacteriales;f__Atopobiaceae;g__Fannyhessea;s__Fannyhessea vaginae_A
GCF_000159235.2	1.430526	Fannyhessea	d__Bacteria;p__Actinobacteriota;c__Coriobacteriia;o__Coriobacteriales;f__Atopobiaceae;g__Fannyhessea;s__Fannyhessea vaginae
GCA_002840565.1	3.990621	Fen-1166	d__Bacteria;p__Desulfobacterota;c__Syntrophia;o__Syntrophales;f__Smithellaceae;g__Fen-1166;s__Fen-1166 sp002840565
GCA_002068015.1	3.596535	Fen-1166	d__Bacteria;p__Desulfobacterota;c__Syntrophia;o__Syntrophales;f__Smithellaceae;g__Fen-1166;s__Fen-1166 sp002068015
GCA_003141275.1	3.052142	Fen-1362	d__Bacteria;p__Planctomycetota;c__Phycisphaerae;o__Sedimentisphaerales;f__Anaerohalophaeraceae;g__Fen-1362;s__Fen-1362 sp003141275
GCA_003170415.1	2.665594	Fen-1362	d__Bacteria;p__Planctomycetota;c__Phycisphaerae;o__Sedimentisphaerales;f__Anaerohalophaeraceae;g__Fen-1362;s__Fen-1362 sp003170415
GCA_003151115.1	2.555168	Fen-1528	d__Bacteria;p__Eremiobacterota;c__Eremiobacteria;o__UBP12;f__UBA5184;g__Fen-1528;s__Fen-1528 sp003151115
GCA_003140855.1	2.275517	Fen-1528	d__Bacteria;p__Eremiobacterota;c__Eremiobacteria;o__UBP12;f__UBA5184;g__Fen-1528;s__Fen-1528 sp003140855
GCF_004117075.1	2.266449	Fervidobacterium	d__Bacteria;p__Thermotogota;c__Thermotogae;o__Thermotogales;f__Fervidobacteriaceae;g__Fervidobacterium;s__Fervidobacterium changbaicum
GCA_002432805.1	1.904412	Fervidobacterium	d__Bacteria;p__Thermotogota;c__Thermotogae;o__Thermotogales;f__Fervidobacteriaceae;g__Fervidobacterium;s__Fervidobacterium sp002432805
GCF_001719065.1	2.04021	Fervidobacterium	d__Bacteria;p__Thermotogota;c__Thermotogae;o__Thermotogales;f__Fervidobacteriaceae;g__Fervidobacterium_A;s__Fervidobacterium_A thailandense
GCF_000017545.1	1.948941	Fervidobacterium	d__Bacteria;p__Thermotogota;c__Thermotogae;o__Thermotogales;f__Fervidobacteriaceae;g__Fervidobacterium;s__Fervidobacterium nodosum
GCF_900143265.1	2.14602	Fervidobacterium	d__Bacteria;p__Thermotogota;c__Thermotogae;o__Thermotogales;f__Fervidobacteriaceae;g__Fervidobacterium;s__Fervidobacterium gondwanense
GCF_900142465.1	3.921019	Fibrobacter	d__Bacteria;p__Fibrobacterota;c__Fibrobacteria;o__Fibrobacterales;f__Fibrobacteraceae;g__Fibrobacter;s__Fibrobacter sp900142465
GCF_003003115.1	2.85944	Fibrobacter	d__Bacteria;p__Fibrobacterota;c__Fibrobacteria;o__Fibrobacterales;f__Fibrobacteraceae;g__Fibrobacter_A;s__Fibrobacter_A sp003003115
GCF_000146505.1	3.843004	Fibrobacter	d__Bacteria;p__Fibrobacterota;c__Fibrobacteria;o__Fibrobacterales;f__Fibrobacteraceae;g__Fibrobacter;s__Fibrobacter succinogenes
GCF_900142535.1	3.530042	Fibrobacter	d__Bacteria;p__Fibrobacterota;c__Fibrobacteria;o__Fibrobacterales;f__Fibrobacteraceae;g__Fibrobacter;s__Fibrobacter sp900142535
GCF_900215325.1	3.555739	Fibrobacter	d__Bacteria;p__Fibrobacterota;c__Fibrobacteria;o__Fibrobacterales;f__Fibrobacteraceae;g__Fibrobacter;s__Fibrobacter sp900215325
GCF_002210295.1	3.361559	Fibrobacter	d__Bacteria;p__Fibrobacterota;c__Fibrobacteria;o__Fibrobacterales;f__Fibrobacteraceae;g__Fibrobacter;s__Fibrobacter sp002210295
GCF_002210425.1	3.528394	Fibrobacter	d__Bacteria;p__Fibrobacterota;c__Fibrobacteria;o__Fibrobacterales;f__Fibrobacteraceae;g__Fibrobacter;s__Fibrobacter elongatus
GCF_900177705.1	3.464091	Fibrobacter	d__Bacteria;p__Fibrobacterota;c__Fibrobacteria;o__Fibrobacterales;f__Fibrobacteraceae;g__Fibrobacter;s__Fibrobacter sp900177705
GCF_900141705.1	3.234975	Fibrobacter	d__Bacteria;p__Fibrobacterota;c__Fibrobacteria;o__Fibrobacterales;f__Fibrobacteraceae;g__Fibrobacter;s__Fibrobacter sp900141705
GCF_900142545.1	3.493574	Fibrobacter	d__Bacteria;p__Fibrobacterota;c__Fibrobacteria;o__Fibrobacterales;f__Fibrobacteraceae;g__Fibrobacter;s__Fibrobacter sp900142545
GCF_900143055.1	3.546738	Fibrobacter	d__Bacteria;p__Fibrobacterota;c__Fibrobacteria;o__Fibrobacterales;f__Fibrobacteraceae;g__Fibrobacter;s__Fibrobacter sp900143055
GCF_900142495.1	3.687051	Fibrobacter	d__Bacteria;p__Fibrobacterota;c__Fibrobacteria;o__Fibrobacterales;f__Fibrobacteraceae;g__Fibrobacter;s__Fibrobacter sp900142495
GCA_002449765.1	3.377531	Fibrobacter	d__Bacteria;p__Fibrobacterota;c__Fibrobacteria;o__Fibrobacterales;f__Fibrobacteraceae;g__Fibrobacter;s__Fibrobacter sp002449765
GCA_002395745.1	2.880816	Fibrobacter	d__Bacteria;p__Fibrobacterota;c__Fibrobacteria;o__Fibrobacterales;f__Fibrobacteraceae;g__Fibrobacter;s__Fibrobacter sp002395745
GCA_002391195.1	2.915951	Fibrobacter	d__Bacteria;p__Fibrobacterota;c__Fibrobacteria;o__Fibrobacterales;f__Fibrobacteraceae;g__Fibrobacter;s__Fibrobacter sp002391195
GCF_001510655.1	4.503641	Fictibacillus	d__Bacteria;p__Firmicutes;c__Bacilli;o__Bacillales;f__Fictibacillaceae;g__Fictibacillus_C;s__Fictibacillus_C sp001510655
GCF_000430745.1	4.171218	Fictibacillus	d__Bacteria;p__Firmicutes;c__Bacilli;o__Bacillales;f__Fictibacillaceae;g__Fictibacillus_A;s__Fictibacillus_A gelatini
GCF_001457035.1	4.500901	Fictibacillus	d__Bacteria;p__Firmicutes;c__Bacilli;o__Bacillales;f__Fictibacillaceae;g__Fictibacillus_C;s__Fictibacillus_C enclensis
GCF_001629705.1	4.230665	Fictibacillus	d__Bacteria;p__Firmicutes;c__Bacilli;o__Bacillales;f__Fictibacillaceae;g__Fictibacillus_B;s__Fictibacillus_B phosphorivorans_A
GCF_000517105.1	8.079181	Fischerella	d__Bacteria;p__Cyanobacteria;c__Cyanobacteriia;o__Cyanobacteriales;f__Nostocaceae;g__Fischerella;s__Fischerella sp000517105
GCF_000317225.1	5.438272	Fischerella	d__Bacteria;p__Cyanobacteria;c__Cyanobacteriia;o__Cyanobacteriales;f__Nostocaceae;g__Fischerella;s__Fischerella thermalis
GCF_000317205.1	6.902954	Fischerella	d__Bacteria;p__Cyanobacteria;c__Cyanobacteriia;o__Cyanobacteriales;f__Nostocaceae;g__Fischerella;s__Fischerella muscicola
GCF_000447295.1	7.167426	Fischerella	d__Bacteria;p__Cyanobacteria;c__Cyanobacteriia;o__Cyanobacteriales;f__Nostocaceae;g__Fischerella;s__Fischerella sp000447295
GCF_000317245.1	7.360256	Fischerella	d__Bacteria;p__Cyanobacteria;c__Cyanobacteriia;o__Cyanobacteriales;f__Nostocaceae;g__Fischerella;s__Fischerella muscicola_A
GCF_002797375.1	3.708137	FJAT-46582	d__Bacteria;p__Firmicutes;c__Bacilli;o__Bacillales;f__Domibacillaceae;g__FJAT-46582;s__FJAT-46582 sp002797375
GCF_002797355.1	3.264462	FJAT-46582	d__Bacteria;p__Firmicutes;c__Bacilli;o__Bacillales;f__Domibacillaceae;g__FJAT-46582;s__FJAT-46582 sp002797355
GCF_006438875.1	6.463631	Flavobacterium	d__Bacteria;p__Bacteroidota;c__Bacteroidia;o__Flavobacteriales;f__Flavobacteriaceae;g__Flavobacterium;s__Flavobacterium pectinovorum_A
GCA_001800905.1	2.099759	Flavobacterium	d__Bacteria;p__Bacteroidota;c__Bacteroidia;o__Flavobacteriales;f__Flavobacteriaceae;g__Flavobacterium;s__Flavobacterium sp001800905
GCF_002304005.1	5.127275	Flavobacterium	d__Bacteria;p__Bacteroidota;c__Bacteroidia;o__Flavobacteriales;f__Flavobacteriaceae;g__Flavobacterium;s__Flavobacterium sp002304005
GCA_001708385.1	4.142802	Flavobacterium	d__Bacteria;p__Bacteroidota;c__Bacteroidia;o__Flavobacteriales;f__Flavobacteriaceae;g__Flavobacterium;s__Flavobacterium psychrophilum_A
GCA_900129595.1	5.739183	Flavobacterium	d__Bacteria;p__Bacteroidota;c__Bacteroidia;o__Flavobacteriales;f__Flavobacteriaceae;g__Flavobacterium;s__Flavobacterium frigidimaris
GCA_002256285.1	3.771254	Flavobacterium	d__Bacteria;p__Bacteroidota;c__Bacteroidia;o__Flavobacteriales;f__Flavobacteriaceae;g__Flavobacterium;s__Flavobacterium sp002256285
GCA_004293165.1	2.569855	Flavobacterium	d__Bacteria;p__Bacteroidota;c__Bacteroidia;o__Flavobacteriales;f__Flavobacteriaceae;g__Flavobacterium;s__Flavobacterium sp004293165
GCF_000016645.1	6.096872	Flavobacterium	d__Bacteria;p__Bacteroidota;c__Bacteroidia;o__Flavobacteriales;f__Flavobacteriaceae;g__Flavobacterium;s__Flavobacterium johnsoniae
GCF_900101855.1	5.340093	Flavobacterium	d__Bacteria;p__Bacteroidota;c__Bacteroidia;o__Flavobacteriales;f__Flavobacteriaceae;g__Flavobacterium;s__Flavobacterium anhuiense
GCF_002217475.1	4.951782	Flavobacterium	d__Bacteria;p__Bacteroidota;c__Bacteroidia;o__Flavobacteriales;f__Flavobacteriaceae;g__Flavobacterium;s__Flavobacterium tructae
GCF_000422685.1	3.441043	Flavobacterium	d__Bacteria;p__Bacteroidota;c__Bacteroidia;o__Flavobacteriales;f__Flavobacteriaceae;g__Flavobacterium;s__Flavobacterium gelidilacus
GCF_000422725.1	4.638566	Flavobacterium	d__Bacteria;p__Bacteroidota;c__Bacteroidia;o__Flavobacteriales;f__Flavobacteriaceae;g__Flavobacterium;s__Flavobacterium subsaxonicum
GCF_000425445.1	4.823485	Flavobacterium	d__Bacteria;p__Bacteroidota;c__Bacteroidia;o__Flavobacteriales;f__Flavobacteriaceae;g__Flavobacterium;s__Flavobacterium denitrificans
GCF_000426145.1	5.264264	Flavobacterium	d__Bacteria;p__Bacteroidota;c__Bacteroidia;o__Flavobacteriales;f__Flavobacteriaceae;g__Flavobacterium;s__Flavobacterium sp000426145
GCF_000498475.1	3.113956	Flavobacterium	d__Bacteria;p__Bacteroidota;c__Bacteroidia;o__Flavobacteriales;f__Flavobacteriaceae;g__Flavobacterium;s__Flavobacterium cauense
GCF_900100625.1	2.890139	Flavobacterium	d__Bacteria;p__Bacteroidota;c__Bacteroidia;o__Flavobacteriales;f__Flavobacteriaceae;g__Flavobacterium;s__Flavobacterium saliperosum
GCF_000611675.1	3.652806	Flavobacterium	d__Bacteria;p__Bacteroidota;c__Bacteroidia;o__Flavobacteriales;f__Flavobacteriaceae;g__Flavobacterium;s__Flavobacterium succinicans
GCF_000708595.2	4.597628	Flavobacterium	d__Bacteria;p__Bacteroidota;c__Bacteroidia;o__Flavobacteriales;f__Flavobacteriaceae;g__Flavobacterium;s__Flavobacterium sp000708595
GCF_002217435.1	5.577968	Flavobacterium	d__Bacteria;p__Bacteroidota;c__Bacteroidia;o__Flavobacteriales;f__Flavobacteriaceae;g__Flavobacterium;s__Flavobacterium reichenbachii
GCF_000744835.1	3.79062	Flavobacterium	d__Bacteria;p__Bacteroidota;c__Bacteroidia;o__Flavobacteriales;f__Flavobacteriaceae;g__Flavobacterium;s__Flavobacterium sp000744835
GCF_000757385.1	3.490856	Flavobacterium	d__Bacteria;p__Bacteroidota;c__Bacteroidia;o__Flavobacteriales;f__Flavobacteriaceae;g__Flavobacterium;s__Flavobacterium aquatile
GCF_000813005.1	5.597129	Flavobacterium	d__Bacteria;p__Bacteroidota;c__Bacteroidia;o__Flavobacteriales;f__Flavobacteriaceae;g__Flavobacterium;s__Flavobacterium sp000813005
GCF_900142715.1	5.610979	Flavobacterium	d__Bacteria;p__Bacteroidota;c__Bacteroidia;o__Flavobacteriales;f__Flavobacteriaceae;g__Flavobacterium;s__Flavobacterium pectinovorum
GCF_001027725.1	5.27001	Flavobacterium	d__Bacteria;p__Bacteroidota;c__Bacteroidia;o__Flavobacteriales;f__Flavobacteriaceae;g__Flavobacterium;s__Flavobacterium sp001027725
GCF_001278115.1	4.533022	Flavobacterium	d__Bacteria;p__Bacteroidota;c__Bacteroidia;o__Flavobacteriales;f__Flavobacteriaceae;g__Flavobacterium;s__Flavobacterium akiainvivens
GCF_001404985.1	5.349683	Flavobacterium	d__Bacteria;p__Bacteroidota;c__Bacteroidia;o__Flavobacteriales;f__Flavobacteriaceae;g__Flavobacterium;s__Flavobacterium aquidurense_B
GCF_001427905.1	5.627472	Flavobacterium	d__Bacteria;p__Bacteroidota;c__Bacteroidia;o__Flavobacteriales;f__Flavobacteriaceae;g__Flavobacterium;s__Flavobacterium sp001427905
GCF_001429765.1	4.986332	Flavobacterium	d__Bacteria;p__Bacteroidota;c__Bacteroidia;o__Flavobacteriales;f__Flavobacteriaceae;g__Flavobacterium;s__Flavobacterium sp001429765
GCF_001686925.1	5.904555	Flavobacterium	d__Bacteria;p__Bacteroidota;c__Bacteroidia;o__Flavobacteriales;f__Flavobacteriaceae;g__Flavobacterium;s__Flavobacterium piscis
GCF_001831475.1	3.027315	Flavobacterium	d__Bacteria;p__Bacteroidota;c__Bacteroidia;o__Flavobacteriales;f__Flavobacteriaceae;g__Flavobacterium;s__Flavobacterium crassostreae
GCF_001879205.1	5.492177	Flavobacterium	d__Bacteria;p__Bacteroidota;c__Bacteroidia;o__Flavobacteriales;f__Flavobacteriaceae;g__Flavobacterium;s__Flavobacterium johnsoniae_A
GCF_900290975.1	3.255895	Flavobacterium	d__Bacteria;p__Bacteroidota;c__Bacteroidia;o__Flavobacteriales;f__Flavobacteriaceae;g__Flavobacterium;s__Flavobacterium columnare_D
GCF_002217285.1	5.260169	Flavobacterium	d__Bacteria;p__Bacteroidota;c__Bacteroidia;o__Flavobacteriales;f__Flavobacteriaceae;g__Flavobacterium;s__Flavobacterium hercynium
GCF_002217395.1	5.062246	Flavobacterium	d__Bacteria;p__Bacteroidota;c__Bacteroidia;o__Flavobacteriales;f__Flavobacteriaceae;g__Flavobacterium;s__Flavobacterium plurextorum
GCF_002303885.1	5.397558	Flavobacterium	d__Bacteria;p__Bacteroidota;c__Bacteroidia;o__Flavobacteriales;f__Flavobacteriaceae;g__Flavobacterium;s__Flavobacterium sp002303885
GCF_900129705.1	3.798137	Flavobacterium	d__Bacteria;p__Bacteroidota;c__Bacteroidia;o__Flavobacteriales;f__Flavobacteriaceae;g__Flavobacterium;s__Flavobacterium granuli
GCF_003122385.1	5.877431	Flavobacterium	d__Bacteria;p__Bacteroidota;c__Bacteroidia;o__Flavobacteriales;f__Flavobacteriaceae;g__Flavobacterium;s__Flavobacterium crocinum
GCF_003202435.1	5.223205	Flavobacterium	d__Bacteria;p__Bacteroidota;c__Bacteroidia;o__Flavobacteriales;f__Flavobacteriaceae;g__Flavobacterium;s__Flavobacterium sp003202435
GCF_003254545.1	5.069654	Flavobacterium	d__Bacteria;p__Bacteroidota;c__Bacteroidia;o__Flavobacteriales;f__Flavobacteriaceae;g__Flavobacterium;s__Flavobacterium tistrianum
GCF_003254585.1	5.261779	Flavobacterium	d__Bacteria;p__Bacteroidota;c__Bacteroidia;o__Flavobacteriales;f__Flavobacteriaceae;g__Flavobacterium;s__Flavobacterium sp003254585
GCF_003259835.1	2.821499	Flavobacterium	d__Bacteria;p__Bacteroidota;c__Bacteroidia;o__Flavobacteriales;f__Flavobacteriaceae;g__Flavobacterium;s__Flavobacterium aquaticum
GCF_003293845.1	2.737708	Flavobacterium	d__Bacteria;p__Bacteroidota;c__Bacteroidia;o__Flavobacteriales;f__Flavobacteriaceae;g__Flavobacterium;s__Flavobacterium tibetense
GCF_002356455.1	4.122841	Fusobacterium	d__Bacteria;p__Fusobacteriota;c__Fusobacteriia;o__Fusobacteriales;f__Fusobacteriaceae;g__Fusobacterium_A;s__Fusobacterium_A varium_A
GCA_900541465.1	1.303108	Fusobacterium	d__Bacteria;p__Fusobacteriota;c__Fusobacteriia;o__Fusobacteriales;f__Fusobacteriaceae;g__Fusobacterium_B;s__Fusobacterium_B sp900541465
GCF_000163935.1	2.479455	Fusobacterium	d__Bacteria;p__Fusobacteriota;c__Fusobacteriia;o__Fusobacteriales;f__Fusobacteriaceae;g__Fusobacterium;s__Fusobacterium periodonticum_B
GCF_004006635.1	2.678415	Fusobacterium	d__Bacteria;p__Fusobacteriota;c__Fusobacteriia;o__Fusobacteriales;f__Fusobacteriaceae;g__Fusobacterium_C;s__Fusobacterium_C necrophorum
GCF_001457555.1	2.45506	Fusobacterium	d__Bacteria;p__Fusobacteriota;c__Fusobacteriia;o__Fusobacteriales;f__Fusobacteriaceae;g__Fusobacterium;s__Fusobacterium polymorphum
GCF_002763915.1	2.643576	Fusobacterium	d__Bacteria;p__Fusobacteriota;c__Fusobacteriia;o__Fusobacteriales;f__Fusobacteriaceae;g__Fusobacterium;s__Fusobacterium periodonticum_D
GCF_003019675.1	3.537675	Fusobacterium	d__Bacteria;p__Fusobacteriota;c__Fusobacteriia;o__Fusobacteriales;f__Fusobacteriaceae;g__Fusobacterium_A;s__Fusobacterium_A ulcerans
GCF_000235465.1	2.093299	Fusobacterium	d__Bacteria;p__Fusobacteriota;c__Fusobacteriia;o__Fusobacteriales;f__Fusobacteriaceae;g__Fusobacterium;s__Fusobacterium sp000235465
GCF_000493815.1	2.477971	Fusobacterium	d__Bacteria;p__Fusobacteriota;c__Fusobacteriia;o__Fusobacteriales;f__Fusobacteriaceae;g__Fusobacterium;s__Fusobacterium nucleatum_E
GCF_002573625.1	2.85644	Fusobacterium	d__Bacteria;p__Fusobacteriota;c__Fusobacteriia;o__Fusobacteriales;f__Fusobacteriaceae;g__Fusobacterium;s__Fusobacterium nucleatum_D
GCF_003859915.1	2.224456	Fusobacterium	d__Bacteria;p__Fusobacteriota;c__Fusobacteriia;o__Fusobacteriales;f__Fusobacteriaceae;g__Fusobacterium;s__Fusobacterium canifelinum
GCA_900542625.1	2.210835	Fusobacterium	d__Bacteria;p__Fusobacteriota;c__Fusobacteriia;o__Fusobacteriales;f__Fusobacteriaceae;g__Fusobacterium_B;s__Fusobacterium_B sp900542625
GCF_900015295.1	2.036955	Fusobacterium	d__Bacteria;p__Fusobacteriota;c__Fusobacteriia;o__Fusobacteriales;f__Fusobacteriaceae;g__Fusobacterium_A;s__Fusobacterium_A sp900015295
GCF_000381725.1	1.941804	Fusobacterium	d__Bacteria;p__Fusobacteriota;c__Fusobacteriia;o__Fusobacteriales;f__Fusobacteriaceae;g__Fusobacterium;s__Fusobacterium russii
GCF_900637705.1	3.302398	Fusobacterium	d__Bacteria;p__Fusobacteriota;c__Fusobacteriia;o__Fusobacteriales;f__Fusobacteriaceae;g__Fusobacterium_A;s__Fusobacterium_A varium
GCA_000182945.1	2.118259	Fusobacterium	d__Bacteria;p__Fusobacteriota;c__Fusobacteriia;o__Fusobacteriales;f__Fusobacteriaceae;g__Fusobacterium;s__Fusobacterium vincentii
GCA_900545035.1	1.835602	Fusobacterium	d__Bacteria;p__Fusobacteriota;c__Fusobacteriia;o__Fusobacteriales;f__Fusobacteriaceae;g__Fusobacterium_B;s__Fusobacterium_B sp900545035
GCF_002160825.1	3.513548	GCA-900066575	d__Bacteria;p__Firmicutes_A;c__Clostridia;o__Lachnospirales;f__Lachnospiraceae;g__GCA-900066575;s__GCA-900066575 sp002160825
GCA_900066385.1	3.32958	GCA-900066575	d__Bacteria;p__Firmicutes_A;c__Clostridia;o__Lachnospirales;f__Lachnospiraceae;g__GCA-900066575;s__GCA-900066575 sp900066385
GCA_900315675.1	3.61863	GCA-900199385	d__Bacteria;p__Firmicutes_A;c__Clostridia_A;o__Christensenellales;f__CAG-74;g__GCA-900199385;s__GCA-900199385 sp900315675
GCF_900176495.1	3.408855	GCA-900199385	d__Bacteria;p__Firmicutes_A;c__Clostridia_A;o__Christensenellales;f__CAG-74;g__GCA-900199385;s__GCA-900199385 sp900176495
GCF_900120125.1	1.804814	Gemella	d__Bacteria;p__Firmicutes;c__Bacilli;o__Staphylococcales;f__Gemellaceae;g__Gemella;s__Gemella massiliensis
GCF_000701685.1	1.795494	Gemella	d__Bacteria;p__Firmicutes;c__Bacilli;o__Staphylococcales;f__Gemellaceae;g__Gemella;s__Gemella sanguinis
GCF_001548115.1	4.426059	Geminocystis	d__Bacteria;p__Cyanobacteria;c__Cyanobacteriia;o__Cyanobacteriales;f__Cyanobacteriaceae;g__Geminocystis;s__Geminocystis sp001548115
GCF_001548095.1	4.042078	Geminocystis	d__Bacteria;p__Cyanobacteria;c__Cyanobacteriia;o__Cyanobacteriales;f__Cyanobacteriaceae;g__Geminocystis;s__Geminocystis sp001548095
GCF_000317675.1	4.176973	Geminocystis	d__Bacteria;p__Cyanobacteria;c__Cyanobacteriia;o__Cyanobacteriales;f__Cyanobacteriaceae;g__Geminocystis;s__Geminocystis aponina
GCF_000332235.1	4.263418	Geminocystis	d__Bacteria;p__Cyanobacteria;c__Cyanobacteriia;o__Cyanobacteriales;f__Cyanobacteriaceae;g__Geminocystis;s__Geminocystis herdmanii
GCF_000695095.2	4.716552	Gemmatimonas	d__Bacteria;p__Gemmatimonadota;c__Gemmatimonadetes;o__Gemmatimonadales;f__Gemmatimonadaceae;g__Gemmatimonas;s__Gemmatimonas phototrophica
GCA_002483225.1	4.631768	Gemmatimonas	d__Bacteria;p__Gemmatimonadota;c__Gemmatimonadetes;o__Gemmatimonadales;f__Gemmatimonadaceae;g__Gemmatimonas;s__Gemmatimonas sp002483225
GCF_000010305.1	4.636964	Gemmatimonas	d__Bacteria;p__Gemmatimonadota;c__Gemmatimonadetes;o__Gemmatimonadales;f__Gemmatimonadaceae;g__Gemmatimonas;s__Gemmatimonas aurantiaca
GCF_002160955.1	3.394994	Gemmiger	d__Bacteria;p__Firmicutes_A;c__Clostridia;o__Oscillospirales;f__Ruminococcaceae;g__Gemmiger_A;s__Gemmiger_A sp002160955
GCA_900539695.1	2.450107	Gemmiger	d__Bacteria;p__Firmicutes_A;c__Clostridia;o__Oscillospirales;f__Ruminococcaceae;g__Gemmiger;s__Gemmiger sp900539695
GCA_004554775.1	2.928041	Gemmiger	d__Bacteria;p__Firmicutes_A;c__Clostridia;o__Oscillospirales;f__Ruminococcaceae;g__Gemmiger;s__Gemmiger variabilis_B
GCF_900167555.1	3.241569	Gemmiger	d__Bacteria;p__Firmicutes_A;c__Clostridia;o__Oscillospirales;f__Ruminococcaceae;g__Gemmiger;s__Gemmiger formicilis
GCF_000820505.1	3.839692	Geoalkalibacter	d__Bacteria;p__Desulfobacterota;c__Desulfuromonadia;o__Desulfuromonadales;f__Geoalkalibacteraceae;g__Geoalkalibacter;s__Geoalkalibacter ferrihydriticus
GCF_000827125.1	3.717645	Geoalkalibacter	d__Bacteria;p__Desulfobacterota;c__Desulfuromonadia;o__Desulfuromonadales;f__Geoalkalibacteraceae;g__Geoalkalibacter_A;s__Geoalkalibacter_A subterraneus
GCF_001610955.1	3.499317	Geobacillus	d__Bacteria;p__Firmicutes;c__Bacilli;o__Bacillales;f__Anoxybacillaceae;g__Geobacillus;s__Geobacillus thermoleovorans
GCF_002809955.1	3.191347	Geobacillus	d__Bacteria;p__Firmicutes;c__Bacilli;o__Bacillales;f__Anoxybacillaceae;g__Geobacillus;s__Geobacillus sp002809955
GCF_000496575.1	3.400546	Geobacillus	d__Bacteria;p__Firmicutes;c__Bacilli;o__Bacillales;f__Anoxybacillaceae;g__Geobacillus;s__Geobacillus thermodenitrificans
GCF_000750005.1	3.45781	Geobacillus	d__Bacteria;p__Firmicutes;c__Bacilli;o__Bacillales;f__Anoxybacillaceae;g__Geobacillus;s__Geobacillus icigianus
GCF_001618685.1	3.474426	Geobacillus	d__Bacteria;p__Firmicutes;c__Bacilli;o__Bacillales;f__Anoxybacillaceae;g__Geobacillus;s__Geobacillus subterraneus
GCA_003712145.1	4.041633	Geobacter	d__Bacteria;p__Desulfobacterota;c__Desulfuromonadia;o__Geobacterales;f__Geobacteraceae;g__Geobacter;s__Geobacter sp003712145
GCF_000817955.1	3.6187	Geobacter	d__Bacteria;p__Desulfobacterota;c__Desulfuromonadia;o__Geobacterales;f__Geobacteraceae;g__Geobacter;s__Geobacter pickeringii
GCF_001628815.1	3.666014	Geobacter	d__Bacteria;p__Desulfobacterota;c__Desulfuromonadia;o__Geobacterales;f__Geobacteraceae;g__Geobacter;s__Geobacter anodireducens
GCF_000012925.1	4.011182	Geobacter	d__Bacteria;p__Desulfobacterota;c__Desulfuromonadia;o__Geobacterales;f__Geobacteraceae;g__Geobacter;s__Geobacter metallireducens
GCF_000789255.1	1.860815	Geoglobus	d__Archaea;p__Halobacteriota;c__Archaeoglobi;o__Archaeoglobales;f__Archaeoglobaceae;g__Geoglobus;s__Geoglobus acetivorans
GCF_001006045.1	1.770093	Geoglobus	d__Archaea;p__Halobacteriota;c__Archaeoglobi;o__Archaeoglobales;f__Archaeoglobaceae;g__Geoglobus;s__Geoglobus ahangari
GCA_002494725.1	1.849604	Geoglobus	d__Archaea;p__Halobacteriota;c__Archaeoglobi;o__Archaeoglobales;f__Archaeoglobaceae;g__Geoglobus;s__Geoglobus sp002494725
GCF_000016745.1	5.136364	Geotalea	d__Bacteria;p__Desulfobacterota;c__Desulfuromonadia;o__Geobacterales;f__Geobacteraceae;g__Geotalea;s__Geotalea uraniireducens
GCF_000022265.1	4.304501	Geotalea	d__Bacteria;p__Desulfobacterota;c__Desulfuromonadia;o__Geobacterales;f__Geobacteraceae;g__Geotalea;s__Geotalea daltonii
GCF_002898515.1	3.842851	Geothermobacter	d__Bacteria;p__Desulfobacterota;c__Desulfuromonadia;o__Desulfuromonadales;f__Geothermobacteraceae;g__Geothermobacter;s__Geothermobacter sp002898515
GCF_002093115.1	3.730045	Geothermobacter	d__Bacteria;p__Desulfobacterota;c__Desulfuromonadia;o__Desulfuromonadales;f__Geothermobacteraceae;g__Geothermobacter;s__Geothermobacter sp002093115
GCA_002323245.1	2.29037	Ghiorsea	d__Bacteria;p__Proteobacteria;c__Zetaproteobacteria;o__Mariprofundales;f__Mariprofundaceae;g__Ghiorsea;s__Ghiorsea sp002323245
GCF_000744415.1	2.163552	Ghiorsea	d__Bacteria;p__Proteobacteria;c__Zetaproteobacteria;o__Mariprofundales;f__Mariprofundaceae;g__Ghiorsea;s__Ghiorsea bivora
GCF_003008595.1	4.154448	Giesbergeria	d__Bacteria;p__Proteobacteria;c__Gammaproteobacteria;o__Burkholderiales;f__Burkholderiaceae;g__Giesbergeria;s__Giesbergeria suum
GCF_003570885.1	3.709074	Giesbergeria	d__Bacteria;p__Proteobacteria;c__Gammaproteobacteria;o__Burkholderiales;f__Burkholderiaceae;g__Giesbergeria;s__Giesbergeria sp003570885
GCF_000599985.1	3.139412	Gilliamella	d__Bacteria;p__Proteobacteria;c__Gammaproteobacteria;o__Enterobacterales;f__Enterobacteriaceae;g__Gilliamella;s__Gilliamella apicola
GCF_900094945.1	2.319664	Gilliamella	d__Bacteria;p__Proteobacteria;c__Gammaproteobacteria;o__Enterobacterales;f__Enterobacteriaceae;g__Gilliamella;s__Gilliamella bombicola
GCF_900103255.1	2.616976	Gilliamella	d__Bacteria;p__Proteobacteria;c__Gammaproteobacteria;o__Enterobacterales;f__Enterobacteriaceae;g__Gilliamella;s__Gilliamella bombi
GCF_002142155.1	2.523863	Gilliamella	d__Bacteria;p__Proteobacteria;c__Gammaproteobacteria;o__Enterobacterales;f__Enterobacteriaceae;g__Gilliamella;s__Gilliamella apis
GCF_000243235.1	3.966857	Gillisia	d__Bacteria;p__Bacteroidota;c__Bacteroidia;o__Flavobacteriales;f__Flavobacteriaceae;g__Gillisia;s__Gillisia limnaea
GCF_900104765.1	3.476061	Gillisia	d__Bacteria;p__Bacteroidota;c__Bacteroidia;o__Flavobacteriales;f__Flavobacteriaceae;g__Gillisia;s__Gillisia sp900104765
GCA_002724985.1	8.403301	Gimesia	d__Bacteria;p__Planctomycetota;c__Planctomycetes;o__Planctomycetales;f__Planctomycetaceae;g__Gimesia;s__Gimesia sp002724985
GCF_000181475.1	7.777997	Gimesia	d__Bacteria;p__Planctomycetota;c__Planctomycetes;o__Planctomycetales;f__Planctomycetaceae;g__Gimesia;s__Gimesia maris
GCA_002706765.1	7.896062	Gimesia	d__Bacteria;p__Planctomycetota;c__Planctomycetes;o__Planctomycetales;f__Planctomycetaceae;g__Gimesia;s__Gimesia sp002706765
GCF_000484535.1	4.724791	Gloeobacter	d__Bacteria;p__Cyanobacteria;c__Cyanobacteriia;o__Gloeobacterales;f__Gloeobacteraceae;g__Gloeobacter;s__Gloeobacter kilaueensis
GCF_000011385.1	4.659019	Gloeobacter	d__Bacteria;p__Cyanobacteria;c__Cyanobacteriia;o__Gloeobacterales;f__Gloeobacteraceae;g__Gloeobacter;s__Gloeobacter violaceus
GCF_000147335.1	7.841948	Gloeothece	d__Bacteria;p__Cyanobacteria;c__Cyanobacteriia;o__Cyanobacteriales;f__Microcystaceae;g__Gloeothece;s__Gloeothece verrucosa
GCF_000021825.1	6.554169	Gloeothece	d__Bacteria;p__Cyanobacteria;c__Cyanobacteriia;o__Cyanobacteriales;f__Microcystaceae;g__Gloeothece;s__Gloeothece citriformis
GCF_003350405.1	4.176944	Gluconacetobacter	d__Bacteria;p__Proteobacteria;c__Alphaproteobacteria;o__Acetobacterales;f__Acetobacteraceae;g__Gluconacetobacter;s__Gluconacetobacter liquefaciens
GCF_000021325.1	3.914947	Gluconacetobacter	d__Bacteria;p__Proteobacteria;c__Alphaproteobacteria;o__Acetobacterales;f__Acetobacteraceae;g__Gluconacetobacter;s__Gluconacetobacter diazotrophicus
GCF_900094805.1	3.541821	Glutamicibacter	d__Bacteria;p__Actinobacteriota;c__Actinomycetia;o__Actinomycetales;f__Micrococcaceae;g__Glutamicibacter;s__Glutamicibacter sp900094805
GCF_004320535.1	3.472078	Glutamicibacter	d__Bacteria;p__Actinobacteriota;c__Actinomycetia;o__Actinomycetales;f__Micrococcaceae;g__Glutamicibacter;s__Glutamicibacter sp004320535
GCF_003002955.1	5.787645	Glycomyces	d__Bacteria;p__Actinobacteriota;c__Actinomycetia;o__Mycobacteriales;f__Micromonosporaceae;g__Glycomyces;s__Glycomyces artemisiae
GCF_002798405.1	4.366437	Glycomyces	d__Bacteria;p__Actinobacteriota;c__Actinomycetia;o__Mycobacteriales;f__Micromonosporaceae;g__Glycomyces;s__Glycomyces xiaoerkulensis
GCF_000719515.1	4.962379	Glycomyces	d__Bacteria;p__Actinobacteriota;c__Actinomycetia;o__Mycobacteriales;f__Micromonosporaceae;g__Glycomyces;s__Glycomyces sp000719515
GCF_003933745.1	5.240684	Glycomyces	d__Bacteria;p__Actinobacteriota;c__Actinomycetia;o__Mycobacteriales;f__Micromonosporaceae;g__Glycomyces;s__Glycomyces sp003933745
GCF_000427885.1	5.735294	Glycomyces	d__Bacteria;p__Actinobacteriota;c__Actinomycetia;o__Mycobacteriales;f__Micromonosporaceae;g__Glycomyces;s__Glycomyces tenuis
GCF_004912155.1	5.399008	Glycomyces	d__Bacteria;p__Actinobacteriota;c__Actinomycetia;o__Mycobacteriales;f__Micromonosporaceae;g__Glycomyces;s__Glycomyces paridis
GCF_002761215.1	1.184529	GN02-872	d__Bacteria;p__Patescibacteria;c__Gracilibacteria;o__BD1-5;f__UBA6164;g__GN02-872;s__GN02-872 sp002761215
GCA_003260325.1	1.044027	GN02-872	d__Bacteria;p__Patescibacteria;c__Gracilibacteria;o__BD1-5;f__UBA6164;g__GN02-872;s__GN02-872 sp003260325
GCF_001485495.1	5.428634	Gordonia	d__Bacteria;p__Actinobacteriota;c__Actinomycetia;o__Mycobacteriales;f__Mycobacteriaceae;g__Gordonia;s__Gordonia desulfuricans
GCF_000333015.1	3.48946	Gordonia	d__Bacteria;p__Actinobacteriota;c__Actinomycetia;o__Mycobacteriales;f__Mycobacteriaceae;g__Gordonia;s__Gordonia hirsuta
GCF_000327325.1	5.204225	Gordonia	d__Bacteria;p__Actinobacteriota;c__Actinomycetia;o__Mycobacteriales;f__Mycobacteriaceae;g__Gordonia;s__Gordonia rubripertincta
GCF_000024785.1	5.290012	Gordonia	d__Bacteria;p__Actinobacteriota;c__Actinomycetia;o__Mycobacteriales;f__Mycobacteriaceae;g__Gordonia;s__Gordonia bronchialis
GCF_001305675.1	4.428727	Gordonia	d__Bacteria;p__Actinobacteriota;c__Actinomycetia;o__Mycobacteriales;f__Mycobacteriaceae;g__Gordonia;s__Gordonia phthalatica
GCF_000332975.1	5.092029	Gordonia	d__Bacteria;p__Actinobacteriota;c__Actinomycetia;o__Mycobacteriales;f__Mycobacteriaceae;g__Gordonia;s__Gordonia aichiensis
GCF_900170005.1	3.948172	Gordonibacter	d__Bacteria;p__Actinobacteriota;c__Coriobacteriia;o__Coriobacteriales;f__Eggerthellaceae;g__Gordonibacter;s__Gordonibacter massiliensis
GCF_900199375.1	3.294868	Gordonibacter	d__Bacteria;p__Actinobacteriota;c__Coriobacteriia;o__Coriobacteriales;f__Eggerthellaceae;g__Gordonibacter;s__Gordonibacter urolithinfaciens
GCF_003339845.1	3.864912	Gordonibacter	d__Bacteria;p__Actinobacteriota;c__Coriobacteriia;o__Coriobacteriales;f__Eggerthellaceae;g__Gordonibacter;s__Gordonibacter sp003339845
GCF_900626275.1	4.659174	Gracilibacillus	d__Bacteria;p__Firmicutes;c__Bacilli;o__Bacillales;f__Amphibacillaceae;g__Gracilibacillus;s__Gracilibacillus phocaeensis
GCF_900143085.1	3.981756	Gracilibacillus	d__Bacteria;p__Firmicutes;c__Bacilli;o__Bacillales;f__Amphibacillaceae;g__Gracilibacillus;s__Gracilibacillus kekensis
GCF_900182705.1	4.666881	Gracilimonas	d__Bacteria;p__Bacteroidota;c__Rhodothermia;o__Balneolales;f__Balneolaceae;g__Gracilimonas;s__Gracilimonas mengyeensis
GCF_002911695.1	3.149695	Gracilimonas	d__Bacteria;p__Bacteroidota;c__Rhodothermia;o__Balneolales;f__Balneolaceae;g__Gracilimonas;s__Gracilimonas amylolytica
GCF_000375425.1	3.831242	Gracilimonas	d__Bacteria;p__Bacteroidota;c__Rhodothermia;o__Balneolales;f__Balneolaceae;g__Gracilimonas;s__Gracilimonas tropica
GCA_002696035.1	3.965636	Gracilimonas	d__Bacteria;p__Bacteroidota;c__Rhodothermia;o__Balneolales;f__Balneolaceae;g__Gracilimonas;s__Gracilimonas sp002696035
GCF_000060345.1	3.798465	Gramella	d__Bacteria;p__Bacteroidota;c__Bacteroidia;o__Flavobacteriales;f__Flavobacteriaceae;g__Gramella;s__Gramella forsetii
GCA_007050985.1	3.21007	Gramella	d__Bacteria;p__Bacteroidota;c__Bacteroidia;o__Flavobacteriales;f__Flavobacteriaceae;g__Gramella;s__Gramella sp007050985
GCF_000423065.1	3.513826	Gramella	d__Bacteria;p__Bacteroidota;c__Bacteroidia;o__Flavobacteriales;f__Flavobacteriaceae;g__Gramella;s__Gramella echinicola
GCF_003054225.1	3.643289	Gramella	d__Bacteria;p__Bacteroidota;c__Bacteroidia;o__Flavobacteriales;f__Flavobacteriaceae;g__Gramella;s__Gramella gaetbulicola
GCF_000178955.2	6.237577	Granulicella	d__Bacteria;p__Acidobacteriota;c__Acidobacteriae;o__Acidobacteriales;f__Acidobacteriaceae;g__Granulicella_A;s__Granulicella_A mallensis
GCF_900114625.1	5.275857	Granulicella	d__Bacteria;p__Acidobacteriota;c__Acidobacteriae;o__Acidobacteriales;f__Acidobacteriaceae;g__Granulicella;s__Granulicella pectinivorans
GCF_000178975.2	5.503984	Granulicella	d__Bacteria;p__Acidobacteriota;c__Acidobacteriae;o__Acidobacteriales;f__Acidobacteriaceae;g__Granulicella;s__Granulicella tundricola
GCF_004115155.1	6.13963	Granulicella	d__Bacteria;p__Acidobacteriota;c__Acidobacteriae;o__Acidobacteriales;f__Acidobacteriaceae;g__Granulicella;s__Granulicella sp004115155
GCF_900188085.1	5.293785	Granulicella	d__Bacteria;p__Acidobacteriota;c__Acidobacteriae;o__Acidobacteriales;f__Acidobacteriaceae;g__Granulicella;s__Granulicella rosea
GCF_003252725.1	1.999882	Haemophilus	d__Bacteria;p__Proteobacteria;c__Gammaproteobacteria;o__Enterobacterales;f__Pasteurellaceae;g__Haemophilus_D;s__Haemophilus_D parainfluenzae_L
GCF_002998595.1	1.805716	Haemophilus	d__Bacteria;p__Proteobacteria;c__Gammaproteobacteria;o__Enterobacterales;f__Pasteurellaceae;g__Haemophilus;s__Haemophilus sp002998595
GCF_001815355.1	1.904337	Haemophilus	d__Bacteria;p__Proteobacteria;c__Gammaproteobacteria;o__Enterobacterales;f__Pasteurellaceae;g__Haemophilus_D;s__Haemophilus_D sp001815355
GCF_003298465.1	5.605381	Haladaptatus	d__Archaea;p__Halobacteriota;c__Halobacteria;o__Halobacteriales;f__Haladaptataceae;g__Haladaptatus;s__Haladaptatus sp003298465
GCF_000710615.1	3.926724	Haladaptatus	d__Archaea;p__Halobacteriota;c__Halobacteria;o__Halobacteriales;f__Haladaptataceae;g__Haladaptatus;s__Haladaptatus cibarius
GCF_900156425.1	4.671707	Haladaptatus	d__Archaea;p__Halobacteriota;c__Halobacteria;o__Halobacteriales;f__Haladaptataceae;g__Haladaptatus;s__Haladaptatus litoreus
GCF_000376445.1	4.31754	Haladaptatus	d__Archaea;p__Halobacteriota;c__Halobacteria;o__Halobacteriales;f__Haladaptataceae;g__Haladaptatus;s__Haladaptatus paucihalophilus
GCF_001593955.1	3.98041	Halalkalicoccus	d__Archaea;p__Halobacteriota;c__Halobacteria;o__Halobacteriales;f__Halalkalicoccaceae;g__Halalkalicoccus;s__Halalkalicoccus paucihalophilus
GCF_003697815.1	3.610033	Halalkalicoccus	d__Archaea;p__Halobacteriota;c__Halobacteria;o__Halobacteriales;f__Halalkalicoccaceae;g__Halalkalicoccus;s__Halalkalicoccus sp003697815
GCF_000196895.1	3.69865	Halalkalicoccus	d__Archaea;p__Halobacteriota;c__Halobacteria;o__Halobacteriales;f__Halalkalicoccaceae;g__Halalkalicoccus;s__Halalkalicoccus jeotgali
GCF_004362045.1	3.357399	Halanaerobium	d__Bacteria;p__Firmicutes_F;c__Halanaerobiia;o__Halanaerobiales;f__Halanaerobiaceae;g__Halanaerobium;s__Halanaerobium saccharolyticum_C
GCF_000165465.1	2.309262	Halanaerobium	d__Bacteria;p__Firmicutes_F;c__Halanaerobiia;o__Halanaerobiales;f__Halanaerobiaceae;g__Halanaerobium;s__Halanaerobium praevalens
GCF_000166415.1	2.613117	Halanaerobium	d__Bacteria;p__Firmicutes_F;c__Halanaerobiia;o__Halanaerobiales;f__Halanaerobiaceae;g__Halanaerobium;s__Halanaerobium hydrogeniformans
GCF_004366375.1	2.831374	Halanaerobium	d__Bacteria;p__Firmicutes_F;c__Halanaerobiia;o__Halanaerobiales;f__Halanaerobiaceae;g__Halanaerobium;s__Halanaerobium congolense
GCF_003053565.1	3.199433	Halanaerobium	d__Bacteria;p__Firmicutes_F;c__Halanaerobiia;o__Halanaerobiales;f__Halanaerobiaceae;g__Halanaerobium;s__Halanaerobium saccharolyticum_B
GCF_900156285.1	3.222148	Halanaerobium	d__Bacteria;p__Firmicutes_F;c__Halanaerobiia;o__Halanaerobiales;f__Halanaerobiaceae;g__Halanaerobium;s__Halanaerobium kushneri
GCF_900114545.1	2.991186	Halanaerobium	d__Bacteria;p__Firmicutes_F;c__Halanaerobiia;o__Halanaerobiales;f__Halanaerobiaceae;g__Halanaerobium;s__Halanaerobium salsuginis
GCF_003721175.1	3.216012	Halarchaeum	d__Archaea;p__Halobacteriota;c__Halobacteria;o__Halobacteriales;f__Halobacteriaceae;g__Halarchaeum;s__Halarchaeum sp003721175
GCF_000474235.1	2.628974	Halarchaeum	d__Archaea;p__Halobacteriota;c__Halobacteria;o__Halobacteriales;f__Halobacteriaceae;g__Halarchaeum;s__Halarchaeum acidiphilum
GCA_002869565.1	3.490316	Halarcobacter	d__Bacteria;p__Campylobacterota;c__Campylobacteria;o__Campylobacterales;f__Arcobacteraceae;g__Halarcobacter;s__Halarcobacter sp002869565
GCF_003346815.1	2.684688	Halarcobacter	d__Bacteria;p__Campylobacterota;c__Campylobacteria;o__Campylobacterales;f__Arcobacteraceae;g__Halarcobacter;s__Halarcobacter bivalviorum
GCF_004116455.1	2.798678	Halarcobacter	d__Bacteria;p__Campylobacterota;c__Campylobacteria;o__Campylobacterales;f__Arcobacteraceae;g__Halarcobacter;s__Halarcobacter sp004116455
GCF_006459125.1	3.016922	Halarcobacter	d__Bacteria;p__Campylobacterota;c__Campylobacteria;o__Campylobacterales;f__Arcobacteraceae;g__Halarcobacter;s__Halarcobacter anaerophilus
GCF_004116565.1	3.147783	Halarcobacter	d__Bacteria;p__Campylobacterota;c__Campylobacteria;o__Campylobacterales;f__Arcobacteraceae;g__Halarcobacter;s__Halarcobacter ebronensis
GCF_001895145.1	3.098976	Halarcobacter	d__Bacteria;p__Campylobacterota;c__Campylobacteria;o__Campylobacterales;f__Arcobacteraceae;g__Halarcobacter;s__Halarcobacter sp001895145
GCF_004118855.1	2.737685	Halarcobacter	d__Bacteria;p__Campylobacterota;c__Campylobacteria;o__Campylobacterales;f__Arcobacteraceae;g__Halarcobacter;s__Halarcobacter sp004118855
GCA_003252105.1	3.023535	Halarcobacter	d__Bacteria;p__Campylobacterota;c__Campylobacteria;o__Campylobacterales;f__Arcobacteraceae;g__Halarcobacter;s__Halarcobacter sp003252105
GCF_001485575.1	4.359264	Haloarcula	d__Archaea;p__Halobacteriota;c__Halobacteria;o__Halobacteriales;f__Haloarculaceae;g__Haloarcula;s__Haloarcula sp001485575
GCF_002844335.1	3.721706	Haloarcula	d__Archaea;p__Halobacteriota;c__Halobacteria;o__Halobacteriales;f__Haloarculaceae;g__Haloarcula;s__Haloarcula taiwanensis
GCF_000223905.1	3.890005	Haloarcula	d__Archaea;p__Halobacteriota;c__Halobacteria;o__Halobacteriales;f__Haloarculaceae;g__Haloarcula;s__Haloarcula hispanica
GCF_000337775.1	3.923205	Haloarcula	d__Archaea;p__Halobacteriota;c__Halobacteria;o__Halobacteriales;f__Haloarculaceae;g__Haloarcula;s__Haloarcula vallismortis
GCF_000336615.1	4.225424	Haloarcula	d__Archaea;p__Halobacteriota;c__Halobacteria;o__Halobacteriales;f__Haloarculaceae;g__Haloarcula;s__Haloarcula amylolytica
GCF_001280425.1	3.970989	Haloarcula	d__Archaea;p__Halobacteriota;c__Halobacteria;o__Halobacteriales;f__Haloarculaceae;g__Haloarcula;s__Haloarcula rubripromontorii
GCF_005406125.1	4.21727	Haloarcula	d__Archaea;p__Halobacteriota;c__Halobacteria;o__Halobacteriales;f__Haloarculaceae;g__Haloarcula;s__Haloarcula sp005406125
GCF_900166625.1	4.312404	Halobacillus	d__Bacteria;p__Firmicutes;c__Bacilli;o__Bacillales;f__Halobacillaceae;g__Halobacillus_A;s__Halobacillus_A massiliensis
GCF_004078665.1	3.514261	Halobacillus	d__Bacteria;p__Firmicutes;c__Bacilli;o__Bacillales;f__Halobacillaceae;g__Halobacillus;s__Halobacillus sp004078665
GCF_000425705.1	3.845569	Halobacillus	d__Bacteria;p__Firmicutes;c__Bacilli;o__Bacillales;f__Halobacillaceae;g__Halobacillus;s__Halobacillus kuroshimensis
GCF_000284515.1	4.170008	Halobacillus	d__Bacteria;p__Firmicutes;c__Bacilli;o__Bacillales;f__Halobacillaceae;g__Halobacillus;s__Halobacillus halophilus
GCF_000230955.2	3.16256	Halobacterium	d__Archaea;p__Halobacteriota;c__Halobacteria;o__Halobacteriales;f__Halobacteriaceae;g__Halobacterium;s__Halobacterium sp000230955
GCF_004799605.1	2.42968	Halobacterium	d__Archaea;p__Halobacteriota;c__Halobacteria;o__Halobacteriales;f__Halobacteriaceae;g__Halobacterium;s__Halobacterium salinarum
GCF_001485535.1	3.012807	Halobacterium	d__Archaea;p__Halobacteriota;c__Halobacteria;o__Halobacteriales;f__Halobacteriaceae;g__Halobacterium;s__Halobacterium sp001485535
GCF_900110535.1	2.952792	Halobacterium	d__Archaea;p__Halobacteriota;c__Halobacteria;o__Halobacteriales;f__Halobacteriaceae;g__Halobacterium;s__Halobacterium jilantaiense
GCF_000495475.1	3.675087	Halobaculum	d__Archaea;p__Halobacteriota;c__Halobacteria;o__Halobacteriales;f__Haloferacaceae;g__Halobaculum;s__Halobaculum tyrrellense
GCF_900129775.1	3.208246	Halobaculum	d__Archaea;p__Halobacteriota;c__Halobacteria;o__Halobacteriales;f__Haloferacaceae;g__Halobaculum;s__Halobaculum gomorrense
GCF_000739575.1	3.852219	Halobellus	d__Archaea;p__Halobacteriota;c__Halobacteria;o__Halobacteriales;f__Haloferacaceae;g__Halobellus;s__Halobellus rufus
GCF_004799685.1	3.74989	Halobellus	d__Archaea;p__Halobacteriota;c__Halobacteria;o__Halobacteriales;f__Haloferacaceae;g__Halobellus;s__Halobellus limi
GCF_900107195.1	3.754978	Halobellus	d__Archaea;p__Halobacteriota;c__Halobacteria;o__Halobacteriales;f__Haloferacaceae;g__Halobellus;s__Halobellus clavatus
GCF_900112205.1	4.495442	Halobiforma	d__Archaea;p__Halobacteriota;c__Halobacteria;o__Halobacteriales;f__Natrialbaceae;g__Halobiforma;s__Halobiforma haloterrestris
GCF_000226975.2	4.381543	Halobiforma	d__Archaea;p__Halobacteriota;c__Halobacteria;o__Halobacteriales;f__Natrialbaceae;g__Halobiforma;s__Halobiforma lacisalsi
GCF_000336935.1	4.199784	Halococcus	d__Archaea;p__Halobacteriota;c__Halobacteria;o__Halobacteriales;f__Halococcaceae;g__Halococcus;s__Halococcus salifodinae
GCF_000336695.1	2.991556	Halococcus	d__Archaea;p__Halobacteriota;c__Halobacteria;o__Halobacteriales;f__Halococcaceae;g__Halococcus;s__Halococcus morrhuae
GCF_003602035.1	3.873359	Halococcus	d__Archaea;p__Halobacteriota;c__Halobacteria;o__Halobacteriales;f__Halococcaceae;g__Halococcus;s__Halococcus sp003602035
GCF_000336675.1	3.419074	Halococcus	d__Archaea;p__Halobacteriota;c__Halobacteria;o__Halobacteriales;f__Halococcaceae;g__Halococcus;s__Halococcus hamelinensis
GCF_000336915.1	3.4497	Halococcus	d__Archaea;p__Halobacteriota;c__Halobacteria;o__Halobacteriales;f__Halococcaceae;g__Halococcus;s__Halococcus saccharolyticus
GCF_000334895.1	3.476728	Halococcus	d__Archaea;p__Halobacteriota;c__Halobacteria;o__Halobacteriales;f__Halococcaceae;g__Halococcus;s__Halococcus agarilyticus
GCA_003021235.1	3.604584	Halococcus	d__Archaea;p__Halobacteriota;c__Halobacteria;o__Halobacteriales;f__Halococcaceae;g__Halococcus;s__Halococcus sp003021235
GCA_003022925.1	3.27837	Halococcus	d__Archaea;p__Halobacteriota;c__Halobacteria;o__Halobacteriales;f__Halococcaceae;g__Halococcus;s__Halococcus sp003022925
GCF_900129975.1	3.710653	Halodesulfovibrio	d__Bacteria;p__Desulfobacterota;c__Desulfovibrionia;o__Desulfovibrionales;f__Desulfovibrionaceae;g__Halodesulfovibrio;s__Halodesulfovibrio marinisediminis
GCA_003252375.1	3.436273	Halodesulfovibrio	d__Bacteria;p__Desulfobacterota;c__Desulfovibrionia;o__Desulfovibrionales;f__Desulfovibrionaceae;g__Halodesulfovibrio;s__Halodesulfovibrio sp003252375
GCF_000384815.1	3.545807	Halodesulfovibrio	d__Bacteria;p__Desulfobacterota;c__Desulfovibrionia;o__Desulfovibrionales;f__Desulfovibrionaceae;g__Halodesulfovibrio;s__Halodesulfovibrio aestuarii
GCF_000336775.1	4.057322	Haloferax	d__Archaea;p__Halobacteriota;c__Halobacteria;o__Halobacteriales;f__Haloferacaceae;g__Haloferax;s__Haloferax gibbonsii
GCF_000337815.1	3.368982	Haloferax	d__Archaea;p__Halobacteriota;c__Halobacteria;o__Halobacteriales;f__Haloferacaceae;g__Haloferax;s__Haloferax mucosum
GCF_000306765.2	3.904707	Haloferax	d__Archaea;p__Halobacteriota;c__Halobacteria;o__Halobacteriales;f__Haloferacaceae;g__Haloferax;s__Haloferax mediterranei
GCF_000025685.1	4.0129	Haloferax	d__Archaea;p__Halobacteriota;c__Halobacteria;o__Halobacteriales;f__Haloferacaceae;g__Haloferax;s__Haloferax volcanii
GCF_000337795.1	3.825973	Haloferax	d__Archaea;p__Halobacteriota;c__Halobacteria;o__Halobacteriales;f__Haloferacaceae;g__Haloferax;s__Haloferax denitrificans
GCF_001482285.1	3.977555	Haloferax	d__Archaea;p__Halobacteriota;c__Halobacteria;o__Halobacteriales;f__Haloferacaceae;g__Haloferax;s__Haloferax sp001482285
GCF_001368915.1	4.015175	Haloferax	d__Archaea;p__Halobacteriota;c__Halobacteria;o__Halobacteriales;f__Haloferacaceae;g__Haloferax;s__Haloferax massiliensis
GCF_000336815.1	3.998799	Haloferax	d__Archaea;p__Halobacteriota;c__Halobacteria;o__Halobacteriales;f__Haloferacaceae;g__Haloferax;s__Haloferax prahovense
GCF_000336955.1	3.697948	Haloferax	d__Archaea;p__Halobacteriota;c__Halobacteria;o__Halobacteriales;f__Haloferacaceae;g__Haloferax;s__Haloferax larsenii
GCF_000739615.1	7.795129	Haloferula	d__Bacteria;p__Verrucomicrobiota;c__Verrucomicrobiae;o__Verrucomicrobiales;f__Akkermansiaceae;g__Haloferula;s__Haloferula sp000739615
GCA_004293445.1	3.345549	Haloferula	d__Bacteria;p__Verrucomicrobiota;c__Verrucomicrobiae;o__Verrucomicrobiales;f__Akkermansiaceae;g__Haloferula;s__Haloferula sp004293445
GCF_000337095.1	4.384515	Halogeometricum	d__Archaea;p__Halobacteriota;c__Halobacteria;o__Halobacteriales;f__Haloferacaceae;g__Halogeometricum;s__Halogeometricum pallidum
GCF_900115785.1	3.616269	Halogeometricum	d__Archaea;p__Halobacteriota;c__Halobacteria;o__Halobacteriales;f__Haloferacaceae;g__Halogeometricum;s__Halogeometricum limi
GCF_000172995.2	3.944467	Halogeometricum	d__Archaea;p__Halobacteriota;c__Halobacteria;o__Halobacteriales;f__Haloferacaceae;g__Halogeometricum;s__Halogeometricum borinquense
GCF_900110465.1	5.18569	Halogranum	d__Archaea;p__Halobacteriota;c__Halobacteria;o__Halobacteriales;f__Haloferacaceae;g__Halogranum;s__Halogranum amylolyticum
GCF_900103715.1	3.770187	Halogranum	d__Archaea;p__Halobacteriota;c__Halobacteria;o__Halobacteriales;f__Haloferacaceae;g__Halogranum;s__Halogranum gelatinilyticum
GCF_002844195.1	4.615401	Halogranum	d__Archaea;p__Halobacteriota;c__Halobacteria;o__Halobacteriales;f__Haloferacaceae;g__Halogranum;s__Halogranum sp002844195
GCF_900114455.1	4.566676	Halogranum	d__Archaea;p__Halobacteriota;c__Halobacteria;o__Halobacteriales;f__Haloferacaceae;g__Halogranum;s__Halogranum rubrum
GCF_000224475.1	3.643158	Halolamina	d__Archaea;p__Halobacteriota;c__Halobacteria;o__Halobacteriales;f__Haloferacaceae;g__Halolamina;s__Halolamina sp000224475
GCF_001282785.1	2.835858	Halolamina	d__Archaea;p__Halobacteriota;c__Halobacteria;o__Halobacteriales;f__Haloferacaceae;g__Halolamina;s__Halolamina sediminis
GCF_900115675.1	3.160633	Halolamina	d__Archaea;p__Halobacteriota;c__Halobacteria;o__Halobacteriales;f__Haloferacaceae;g__Halolamina;s__Halolamina pelagica
GCF_002025255.1	3.472516	Halolamina	d__Archaea;p__Halobacteriota;c__Halobacteria;o__Halobacteriales;f__Haloferacaceae;g__Halolamina;s__Halolamina sp002025255
GCF_000739555.1	2.955001	Halolamina	d__Archaea;p__Halobacteriota;c__Halobacteria;o__Halobacteriales;f__Haloferacaceae;g__Halolamina;s__Halolamina rubra
GCF_900114435.1	4.25033	Halomicrobium	d__Archaea;p__Halobacteriota;c__Halobacteria;o__Halobacteriales;f__Haloarculaceae;g__Halomicrobium;s__Halomicrobium zhouii
GCF_000023965.1	3.332349	Halomicrobium	d__Archaea;p__Halobacteriota;c__Halobacteria;o__Halobacteriales;f__Haloarculaceae;g__Halomicrobium;s__Halomicrobium mukohataei
GCF_000379085.1	3.607771	Halomicrobium	d__Archaea;p__Halobacteriota;c__Halobacteria;o__Halobacteriales;f__Haloarculaceae;g__Halomicrobium;s__Halomicrobium katesii
GCF_900142755.1	4.957973	Halomonas	d__Bacteria;p__Proteobacteria;c__Gammaproteobacteria;o__Pseudomonadales;f__Halomonadaceae;g__Halomonas;s__Halomonas cupida
GCF_000275725.1	3.693745	Halomonas	d__Bacteria;p__Proteobacteria;c__Gammaproteobacteria;o__Pseudomonadales;f__Halomonadaceae;g__Halomonas;s__Halomonas stevensii
GCA_002366715.1	4.12417	Halomonas	d__Bacteria;p__Proteobacteria;c__Gammaproteobacteria;o__Pseudomonadales;f__Halomonadaceae;g__Halomonas;s__Halomonas sp002366715
GCF_900129255.1	3.864078	Halomonas	d__Bacteria;p__Proteobacteria;c__Gammaproteobacteria;o__Pseudomonadales;f__Halomonadaceae;g__Halomonas;s__Halomonas meridiana
GCF_000686925.1	3.740234	Halomonas	d__Bacteria;p__Proteobacteria;c__Gammaproteobacteria;o__Pseudomonadales;f__Halomonadaceae;g__Halomonas;s__Halomonas sp000686925
GCF_900100755.1	3.756722	Halomonas	d__Bacteria;p__Proteobacteria;c__Gammaproteobacteria;o__Pseudomonadales;f__Halomonadaceae;g__Halomonas_E;s__Halomonas_E taeanensis
GCF_900163645.1	3.978282	Halomonas	d__Bacteria;p__Proteobacteria;c__Gammaproteobacteria;o__Pseudomonadales;f__Halomonadaceae;g__Halomonas;s__Halomonas sp900163645
GCF_000235725.1	4.351324	Halomonas	d__Bacteria;p__Proteobacteria;c__Gammaproteobacteria;o__Pseudomonadales;f__Halomonadaceae;g__Halomonas;s__Halomonas sp000235725
GCF_000377665.1	4.058777	Halomonas	d__Bacteria;p__Proteobacteria;c__Gammaproteobacteria;o__Pseudomonadales;f__Halomonadaceae;g__Halomonas;s__Halomonas zhanjiangensis
GCF_000712975.1	3.797897	Halomonas	d__Bacteria;p__Proteobacteria;c__Gammaproteobacteria;o__Pseudomonadales;f__Halomonadaceae;g__Halomonas;s__Halomonas alkaliantarctica_A
GCF_003605635.1	3.009688	Halonotius	d__Archaea;p__Halobacteriota;c__Halobacteria;o__Halobacteriales;f__Haloferacaceae;g__Halonotius;s__Halonotius pteroides
GCF_003605575.1	2.468392	Halonotius	d__Archaea;p__Halobacteriota;c__Halobacteria;o__Halobacteriales;f__Haloferacaceae;g__Halonotius;s__Halonotius sp003605575
GCF_006861655.1	2.564341	Halonotius	d__Archaea;p__Halobacteriota;c__Halobacteria;o__Halobacteriales;f__Haloferacaceae;g__Halonotius;s__Halonotius sp006861655
GCF_900100875.1	3.871751	Halopelagius	d__Archaea;p__Halobacteriota;c__Halobacteria;o__Halobacteriales;f__Haloferacaceae;g__Halopelagius;s__Halopelagius longus
GCF_900113245.1	3.529311	Halopelagius	d__Archaea;p__Halobacteriota;c__Halobacteria;o__Halobacteriales;f__Haloferacaceae;g__Halopelagius;s__Halopelagius inordinatus
GCF_900107205.1	3.424491	Halopenitus	d__Archaea;p__Halobacteriota;c__Halobacteria;o__Halobacteriales;f__Haloferacaceae;g__Halopenitus;s__Halopenitus persicus
GCF_002355635.1	3.105937	Halopenitus	d__Archaea;p__Halobacteriota;c__Halobacteria;o__Halobacteriales;f__Haloferacaceae;g__Halopenitus;s__Halopenitus persicus_A
GCF_900108505.1	3.136824	Halopenitus	d__Archaea;p__Halobacteriota;c__Halobacteria;o__Halobacteriales;f__Haloferacaceae;g__Halopenitus;s__Halopenitus malekzadehii
GCF_003610195.1	4.865231	Halopiger	d__Archaea;p__Halobacteriota;c__Halobacteria;o__Halobacteriales;f__Natrialbaceae;g__Halopiger;s__Halopiger aswanensis
GCF_000455365.1	3.776554	Halopiger	d__Archaea;p__Halobacteriota;c__Halobacteria;o__Halobacteriales;f__Natrialbaceae;g__Halopiger_B;s__Halopiger_B djelfimassiliensis
GCF_000455345.1	3.906364	Halopiger	d__Archaea;p__Halobacteriota;c__Halobacteria;o__Halobacteriales;f__Natrialbaceae;g__Halopiger_A;s__Halopiger_A goleimassiliensis
GCF_000217715.1	4.355268	Halopiger	d__Archaea;p__Halobacteriota;c__Halobacteria;o__Halobacteriales;f__Natrialbaceae;g__Halopiger;s__Halopiger xanaduensis
GCF_000427685.1	3.797935	Haloplanus	d__Archaea;p__Halobacteriota;c__Halobacteria;o__Halobacteriales;f__Haloferacaceae;g__Haloplanus;s__Haloplanus natans
GCF_900107665.1	2.776859	Haloplanus	d__Archaea;p__Halobacteriota;c__Halobacteria;o__Halobacteriales;f__Haloferacaceae;g__Haloplanus;s__Haloplanus vescus
GCF_003336245.1	3.549098	Haloplanus	d__Archaea;p__Halobacteriota;c__Halobacteria;o__Halobacteriales;f__Haloferacaceae;g__Haloplanus;s__Haloplanus salinus
GCF_003342695.1	3.529327	Haloplanus	d__Archaea;p__Halobacteriota;c__Halobacteria;o__Halobacteriales;f__Haloferacaceae;g__Haloplanus;s__Haloplanus sp003342695
GCF_001469955.1	3.929557	Haloprofundus	d__Archaea;p__Halobacteriota;c__Halobacteria;o__Halobacteriales;f__Haloferacaceae;g__Haloprofundus;s__Haloprofundus marisrubri
GCF_005155585.1	3.0517	Haloprofundus	d__Archaea;p__Halobacteriota;c__Halobacteria;o__Halobacteriales;f__Haloferacaceae;g__Haloprofundus;s__Haloprofundus sp005155585
GCA_000415985.1	3.594539	Haloquadratum	d__Archaea;p__Halobacteriota;c__Halobacteria;o__Halobacteriales;f__Haloferacaceae;g__Haloquadratum;s__Haloquadratum walsbyi_B
GCF_000237865.1	3.260476	Haloquadratum	d__Archaea;p__Halobacteriota;c__Halobacteria;o__Halobacteriales;f__Haloferacaceae;g__Haloquadratum;s__Haloquadratum walsbyi
GCF_004944975.1	3.464929	Halorhabdus	d__Archaea;p__Halobacteriota;c__Halobacteria;o__Halobacteriales;f__Haloarculaceae;g__Halorhabdus;s__Halorhabdus sp004944975
GCF_000023945.1	3.116795	Halorhabdus	d__Archaea;p__Halobacteriota;c__Halobacteria;o__Halobacteriales;f__Haloarculaceae;g__Halorhabdus;s__Halorhabdus utahensis
GCF_900880625.1	3.362504	Halorhabdus	d__Archaea;p__Halobacteriota;c__Halobacteria;o__Halobacteriales;f__Haloarculaceae;g__Halorhabdus;s__Halorhabdus rudnickae
GCF_000470655.1	3.14616	Halorhabdus	d__Archaea;p__Halobacteriota;c__Halobacteria;o__Halobacteriales;f__Haloarculaceae;g__Halorhabdus;s__Halorhabdus tiamatea
GCF_900110215.1	4.869758	Halorientalis	d__Archaea;p__Halobacteriota;c__Halobacteria;o__Halobacteriales;f__Haloarculaceae;g__Halorientalis;s__Halorientalis persicus
GCF_005049285.1	3.661127	Halorientalis	d__Archaea;p__Halobacteriota;c__Halobacteria;o__Halobacteriales;f__Haloarculaceae;g__Halorientalis;s__Halorientalis sp005049285
GCF_900102305.1	4.032197	Halorientalis	d__Archaea;p__Halobacteriota;c__Halobacteria;o__Halobacteriales;f__Haloarculaceae;g__Halorientalis;s__Halorientalis regularis
GCF_001989615.1	3.778989	Halorientalis	d__Archaea;p__Halobacteriota;c__Halobacteria;o__Halobacteriales;f__Haloarculaceae;g__Halorientalis;s__Halorientalis sp001989615
GCF_004118325.1	4.087668	Halorientalis	d__Archaea;p__Halobacteriota;c__Halobacteria;o__Halobacteriales;f__Haloarculaceae;g__Halorientalis;s__Halorientalis sp004118325
GCF_003666015.1	4.140427	Halorubrum	d__Archaea;p__Halobacteriota;c__Halobacteria;o__Halobacteriales;f__Haloferacaceae;g__Halorubrum;s__Halorubrum sp003666015
GCF_003990725.1	2.743692	Halorubrum	d__Archaea;p__Halobacteriota;c__Halobacteria;o__Halobacteriales;f__Haloferacaceae;g__Halorubrum;s__Halorubrum sp003990725
GCF_000739595.1	3.677984	Halorubrum	d__Archaea;p__Halobacteriota;c__Halobacteria;o__Halobacteriales;f__Haloferacaceae;g__Halorubrum;s__Halorubrum halophilum
GCF_002114285.1	3.60355	Halorubrum	d__Archaea;p__Halobacteriota;c__Halobacteria;o__Halobacteriales;f__Haloferacaceae;g__Halorubrum;s__Halorubrum ezzemoulense
GCF_002286985.1	3.506649	Halorubrum	d__Archaea;p__Halobacteriota;c__Halobacteria;o__Halobacteriales;f__Haloferacaceae;g__Halorubrum;s__Halorubrum sp002286985
GCF_001280455.1	3.567018	Halorubrum	d__Archaea;p__Halobacteriota;c__Halobacteria;o__Halobacteriales;f__Haloferacaceae;g__Halorubrum;s__Halorubrum tropicale
GCF_004114995.1	3.630756	Halorubrum	d__Archaea;p__Halobacteriota;c__Halobacteria;o__Halobacteriales;f__Haloferacaceae;g__Halorubrum;s__Halorubrum sp004114995
GCF_000337335.1	3.306135	Halorubrum	d__Archaea;p__Halobacteriota;c__Halobacteria;o__Halobacteriales;f__Haloferacaceae;g__Halorubrum;s__Halorubrum distributum
GCF_000337075.1	3.037532	Halorubrum	d__Archaea;p__Halobacteriota;c__Halobacteria;o__Halobacteriales;f__Haloferacaceae;g__Halorubrum;s__Halorubrum hochstenium
GCF_003721435.1	3.674964	Halorubrum	d__Archaea;p__Halobacteriota;c__Halobacteria;o__Halobacteriales;f__Haloferacaceae;g__Halorubrum;s__Halorubrum sp003721435
GCF_000746205.1	2.767463	Halorubrum	d__Archaea;p__Halobacteriota;c__Halobacteria;o__Halobacteriales;f__Haloferacaceae;g__Halorubrum;s__Halorubrum sp000746205
GCF_004114375.1	3.668425	Halorubrum	d__Archaea;p__Halobacteriota;c__Halobacteria;o__Halobacteriales;f__Haloferacaceae;g__Halorubrum;s__Halorubrum sp004114375
GCF_005435165.1	3.321212	Halorubrum	d__Archaea;p__Halobacteriota;c__Halobacteria;o__Halobacteriales;f__Haloferacaceae;g__Halorubrum;s__Halorubrum sp005435165
GCF_003697845.1	3.59298	Halorubrum	d__Archaea;p__Halobacteriota;c__Halobacteria;o__Halobacteriales;f__Haloferacaceae;g__Halorubrum;s__Halorubrum sp003697845
GCF_900188065.1	3.47786	Halorubrum	d__Archaea;p__Halobacteriota;c__Halobacteria;o__Halobacteriales;f__Haloferacaceae;g__Halorubrum;s__Halorubrum vacuolatum
GCF_000337035.1	3.645313	Halorubrum	d__Archaea;p__Halobacteriota;c__Halobacteria;o__Halobacteriales;f__Haloferacaceae;g__Halorubrum;s__Halorubrum coriense
GCF_000336995.1	3.108525	Halorubrum	d__Archaea;p__Halobacteriota;c__Halobacteria;o__Halobacteriales;f__Haloferacaceae;g__Halorubrum;s__Halorubrum aidingense
GCF_001261915.1	3.248714	Halorubrum	d__Archaea;p__Halobacteriota;c__Halobacteria;o__Halobacteriales;f__Haloferacaceae;g__Halorubrum;s__Halorubrum sp001261915
GCF_000336875.1	3.682872	Halorubrum	d__Archaea;p__Halobacteriota;c__Halobacteria;o__Halobacteriales;f__Haloferacaceae;g__Halorubrum;s__Halorubrum californiense
GCF_002252985.1	3.320122	Halorubrum	d__Archaea;p__Halobacteriota;c__Halobacteria;o__Halobacteriales;f__Haloferacaceae;g__Halorubrum;s__Halorubrum halodurans
GCF_005239435.1	5.154608	Halorussus	d__Archaea;p__Halobacteriota;c__Halobacteria;o__Halobacteriales;f__Haladaptataceae;g__Halorussus;s__Halorussus sp005239435
GCF_004087835.1	3.490924	Halorussus	d__Archaea;p__Halobacteriota;c__Halobacteria;o__Halobacteriales;f__Haladaptataceae;g__Halorussus;s__Halorussus sp004087835
GCF_004765795.1	3.76372	Halorussus	d__Archaea;p__Halobacteriota;c__Halobacteria;o__Halobacteriales;f__Haladaptataceae;g__Halorussus;s__Halorussus sp004765795
GCF_003369835.1	4.372177	Halorussus	d__Archaea;p__Halobacteriota;c__Halobacteria;o__Halobacteriales;f__Haladaptataceae;g__Halorussus;s__Halorussus rarus
GCF_004765805.1	3.933954	Halorussus	d__Archaea;p__Halobacteriota;c__Halobacteria;o__Halobacteriales;f__Haladaptataceae;g__Halorussus;s__Halorussus sp004765805
GCF_004143485.1	3.542286	Halorussus	d__Archaea;p__Halobacteriota;c__Halobacteria;o__Halobacteriales;f__Haladaptataceae;g__Halorussus;s__Halorussus amylolyticus
GCF_003730195.1	5.072893	Halosimplex	d__Archaea;p__Halobacteriota;c__Halobacteria;o__Halobacteriales;f__Haloarculaceae;g__Halosimplex;s__Halosimplex sp003730195
GCF_004698125.1	4.467366	Halosimplex	d__Archaea;p__Halobacteriota;c__Halobacteria;o__Halobacteriales;f__Haloarculaceae;g__Halosimplex;s__Halosimplex sp004698125
GCF_000337455.1	4.694889	Halosimplex	d__Archaea;p__Halobacteriota;c__Halobacteria;o__Halobacteriales;f__Haloarculaceae;g__Halosimplex;s__Halosimplex carlsbadense
GCF_000517625.1	4.131176	Halostagnicola	d__Archaea;p__Halobacteriota;c__Halobacteria;o__Halobacteriales;f__Natrialbaceae;g__Halostagnicola;s__Halostagnicola larsenii
GCF_900116205.1	4.108147	Halostagnicola	d__Archaea;p__Halobacteriota;c__Halobacteria;o__Halobacteriales;f__Natrialbaceae;g__Halostagnicola;s__Halostagnicola kamekurae
GCF_003675875.1	4.117014	Halostella	d__Archaea;p__Halobacteriota;c__Halobacteria;o__Halobacteriales;f__QS-9-68-17;g__Halostella;s__Halostella sp003675875
GCA_003023565.1	2.882595	Halostella	d__Archaea;p__Halobacteriota;c__Halobacteria;o__Halobacteriales;f__QS-9-68-17;g__Halostella;s__Halostella sp003023565
GCF_003675855.1	3.735525	Halostella	d__Archaea;p__Halobacteriota;c__Halobacteria;o__Halobacteriales;f__QS-9-68-17;g__Halostella;s__Halostella salina
GCF_005954745.1	3.942449	Halostella	d__Archaea;p__Halobacteriota;c__Halobacteria;o__Halobacteriales;f__QS-9-68-17;g__Halostella;s__Halostella sp005954745
GCF_000025325.1	5.440782	Haloterrigena	d__Archaea;p__Halobacteriota;c__Halobacteria;o__Halobacteriales;f__Natrialbaceae;g__Haloterrigena;s__Haloterrigena turkmenica
GCF_000337495.1	4.841607	Haloterrigena	d__Archaea;p__Halobacteriota;c__Halobacteria;o__Halobacteriales;f__Natrialbaceae;g__Haloterrigena;s__Haloterrigena salina
GCF_003977755.1	4.960699	Haloterrigena	d__Archaea;p__Halobacteriota;c__Halobacteria;o__Halobacteriales;f__Natrialbaceae;g__Haloterrigena;s__Haloterrigena sp003977755
GCF_000317635.1	4.17917	Halothece	d__Bacteria;p__Cyanobacteria;c__Cyanobacteriia;o__Cyanobacteriales;f__Rubidibacteraceae;g__Halothece;s__Halothece sp000317635
GCA_003021905.1	2.940196	Halothece	d__Bacteria;p__Cyanobacteria;c__Cyanobacteriia;o__Cyanobacteriales;f__Rubidibacteraceae;g__Halothece;s__Halothece sp003021905
GCF_000317615.1	3.781008	Halothece	d__Bacteria;p__Cyanobacteria;c__Cyanobacteriia;o__Cyanobacteriales;f__Rubidibacteraceae;g__Halothece;s__Halothece salina
GCF_004015825.1	3.757505	Halovenus	d__Archaea;p__Halobacteriota;c__Halobacteria;o__Halobacteriales;f__Haloarculaceae;g__Halovenus;s__Halovenus sp004015825
GCF_900100385.1	3.287116	Halovenus	d__Archaea;p__Halobacteriota;c__Halobacteria;o__Halobacteriales;f__Haloarculaceae;g__Halovenus;s__Halovenus aranensis
GCF_000337515.1	3.238452	Halovivax	d__Archaea;p__Halobacteriota;c__Halobacteria;o__Halobacteriales;f__Natrialbaceae;g__Halovivax;s__Halovivax asiaticus
GCA_000328525.1	3.223876	Halovivax	d__Archaea;p__Halobacteriota;c__Halobacteria;o__Halobacteriales;f__Natrialbaceae;g__Halovivax;s__Halovivax ruber
GCF_003288255.1	3.151275	Hathewaya	d__Bacteria;p__Firmicutes_A;c__Clostridia;o__Clostridiales;f__Clostridiaceae;g__Hathewaya;s__Hathewaya sp003288255
GCF_900142225.1	2.818024	Hathewaya	d__Bacteria;p__Firmicutes_A;c__Clostridia;o__Clostridiales;f__Clostridiaceae;g__Hathewaya;s__Hathewaya proteolytica
GCF_902143515.1	3.058214	Hathewaya	d__Bacteria;p__Firmicutes_A;c__Clostridia;o__Clostridiales;f__Clostridiaceae;g__Hathewaya;s__Hathewaya culturomicum
GCF_000762875.2	2.721767	Helicobacter	d__Bacteria;p__Campylobacterota;c__Campylobacteria;o__Campylobacterales;f__Helicobacteraceae;g__Helicobacter_A;s__Helicobacter_A saguini
GCF_003364215.1	1.367704	Helicobacter	d__Bacteria;p__Campylobacterota;c__Campylobacteria;o__Campylobacterales;f__Helicobacteraceae;g__Helicobacter_G;s__Helicobacter_G cholecystus
GCF_004117965.1	1.694772	Helicobacter	d__Bacteria;p__Campylobacterota;c__Campylobacteria;o__Campylobacterales;f__Helicobacteraceae;g__Helicobacter;s__Helicobacter pylori_CG
GCF_002272795.1	1.90849	Helicobacter	d__Bacteria;p__Campylobacterota;c__Campylobacteria;o__Campylobacterales;f__Helicobacteraceae;g__Helicobacter_J;s__Helicobacter_J sp002272795
GCF_000007905.1	1.799146	Helicobacter	d__Bacteria;p__Campylobacterota;c__Campylobacteria;o__Campylobacterales;f__Helicobacteraceae;g__Helicobacter_C;s__Helicobacter_C hepaticus
GCF_002272785.1	1.776401	Helicobacter	d__Bacteria;p__Campylobacterota;c__Campylobacteria;o__Campylobacterales;f__Helicobacteraceae;g__Helicobacter_J;s__Helicobacter_J sp002272785
GCF_002272865.1	1.889659	Helicobacter	d__Bacteria;p__Campylobacterota;c__Campylobacteria;o__Campylobacterales;f__Helicobacteraceae;g__Helicobacter_J;s__Helicobacter_J sp002272865
GCF_003636935.1	1.625282	Helicobacter	d__Bacteria;p__Campylobacterota;c__Campylobacteria;o__Campylobacterales;f__Helicobacteraceae;g__Helicobacter;s__Helicobacter pylori_CH
GCF_900198605.1	1.831101	Helicobacter	d__Bacteria;p__Campylobacterota;c__Campylobacteria;o__Campylobacterales;f__Helicobacteraceae;g__Helicobacter_D;s__Helicobacter_D mesocricetorum
GCF_000259275.1	1.84779	Helicobacter	d__Bacteria;p__Campylobacterota;c__Campylobacteria;o__Campylobacterales;f__Helicobacteraceae;g__Helicobacter;s__Helicobacter cetorum
GCF_000765675.1	2.008603	Helicobacter	d__Bacteria;p__Campylobacterota;c__Campylobacteria;o__Campylobacterales;f__Helicobacteraceae;g__Helicobacter_D;s__Helicobacter_D sp000765675
GCF_003245365.1	2.181291	Helicobacter	d__Bacteria;p__Campylobacterota;c__Campylobacteria;o__Campylobacterales;f__Helicobacteraceae;g__Helicobacter_D;s__Helicobacter_D valdiviensis
GCF_003660385.1	1.644571	Helicobacter	d__Bacteria;p__Campylobacterota;c__Campylobacteria;o__Campylobacterales;f__Helicobacteraceae;g__Helicobacter_E;s__Helicobacter_E sp003660385
GCF_000763135.2	1.90465	Helicobacter	d__Bacteria;p__Campylobacterota;c__Campylobacteria;o__Campylobacterales;f__Helicobacteraceae;g__Helicobacter_C;s__Helicobacter_C jaachi
GCF_000277405.1	1.663456	Helicobacter	d__Bacteria;p__Campylobacterota;c__Campylobacteria;o__Campylobacterales;f__Helicobacteraceae;g__Helicobacter;s__Helicobacter pylori_C
GCF_002272835.1	1.827852	Helicobacter	d__Bacteria;p__Campylobacterota;c__Campylobacteria;o__Campylobacterales;f__Helicobacteraceae;g__Helicobacter_J;s__Helicobacter_J sp002272835
GCF_900120335.1	1.667712	Helicobacter	d__Bacteria;p__Campylobacterota;c__Campylobacteria;o__Campylobacterales;f__Helicobacteraceae;g__Helicobacter;s__Helicobacter pylori_BU
GCF_900197685.1	1.673477	Helicobacter	d__Bacteria;p__Campylobacterota;c__Campylobacteria;o__Campylobacterales;f__Helicobacteraceae;g__Helicobacter_E;s__Helicobacter_E baculiformis
GCF_000765695.2	1.879498	Helicobacter	d__Bacteria;p__Campylobacterota;c__Campylobacteria;o__Campylobacterales;f__Helicobacteraceae;g__Helicobacter_D;s__Helicobacter_D sp000765695
GCF_000200595.1	1.672681	Helicobacter	d__Bacteria;p__Campylobacterota;c__Campylobacteria;o__Campylobacterales;f__Helicobacteraceae;g__Helicobacter_E;s__Helicobacter_E felis
GCF_003364255.1	1.957184	Helicobacter	d__Bacteria;p__Campylobacterota;c__Campylobacteria;o__Campylobacterales;f__Helicobacteraceae;g__Helicobacter_C;s__Helicobacter_C marmotae
GCF_001460635.1	1.920832	Helicobacter	d__Bacteria;p__Campylobacterota;c__Campylobacteria;o__Campylobacterales;f__Helicobacteraceae;g__Helicobacter_C;s__Helicobacter_C typhlonius
GCF_004368235.1	1.462307	Helicobacter	d__Bacteria;p__Campylobacterota;c__Campylobacteria;o__Campylobacterales;f__Helicobacteraceae;g__Helicobacter_H;s__Helicobacter_H anseris_A
GCF_003660395.1	1.670688	Helicobacter	d__Bacteria;p__Campylobacterota;c__Campylobacteria;o__Campylobacterales;f__Helicobacteraceae;g__Helicobacter_E;s__Helicobacter_E sp003660395
GCF_900461455.1	1.580878	Helicobacter	d__Bacteria;p__Campylobacterota;c__Campylobacteria;o__Campylobacterales;f__Helicobacteraceae;g__Helicobacter;s__Helicobacter acinonychis
GCF_000155475.1	2.21447	Helicobacter	d__Bacteria;p__Campylobacterota;c__Campylobacteria;o__Campylobacterales;f__Helicobacteraceae;g__Helicobacter_C;s__Helicobacter_C cinaedi
GCF_003288805.1	1.64006	Helicobacter	d__Bacteria;p__Campylobacterota;c__Campylobacteria;o__Campylobacterales;f__Helicobacteraceae;g__Helicobacter_F;s__Helicobacter_F sp003288805
GCF_001283065.1	1.638988	Helicobacter	d__Bacteria;p__Campylobacterota;c__Campylobacteria;o__Campylobacterales;f__Helicobacteraceae;g__Helicobacter_E;s__Helicobacter_E heilmannii
GCF_000507865.1	1.932823	Helicobacter	d__Bacteria;p__Campylobacterota;c__Campylobacteria;o__Campylobacterales;f__Helicobacteraceae;g__Helicobacter_B;s__Helicobacter_B canis_A
GCF_000155495.1	1.951667	Helicobacter	d__Bacteria;p__Campylobacterota;c__Campylobacteria;o__Campylobacterales;f__Helicobacteraceae;g__Helicobacter_D;s__Helicobacter_D pullorum
GCF_900198655.1	1.666688	Helicobacter	d__Bacteria;p__Campylobacterota;c__Campylobacteria;o__Campylobacterales;f__Helicobacteraceae;g__Helicobacter_F;s__Helicobacter_F equorum_A
GCF_002272875.1	1.878835	Helicobacter	d__Bacteria;p__Campylobacterota;c__Campylobacteria;o__Campylobacterales;f__Helicobacteraceae;g__Helicobacter_I;s__Helicobacter_I sp002272875
GCF_002272925.1	1.835235	Helicobacter	d__Bacteria;p__Campylobacterota;c__Campylobacteria;o__Campylobacterales;f__Helicobacteraceae;g__Helicobacter_I;s__Helicobacter_I sp002272925
GCF_003364265.1	1.973922	Helicobacter	d__Bacteria;p__Campylobacterota;c__Campylobacteria;o__Campylobacterales;f__Helicobacteraceae;g__Helicobacter_A;s__Helicobacter_A aurati
GCF_000765905.2	2.446321	Helicobacter	d__Bacteria;p__Campylobacterota;c__Campylobacteria;o__Campylobacterales;f__Helicobacteraceae;g__Helicobacter_A;s__Helicobacter_A trogontum
GCF_001854545.1	2.255545	Helicobacter	d__Bacteria;p__Campylobacterota;c__Campylobacteria;o__Campylobacterales;f__Helicobacteraceae;g__Helicobacter_B;s__Helicobacter_B sp001854545
GCF_001999985.1	2.620399	Helicobacter	d__Bacteria;p__Campylobacterota;c__Campylobacteria;o__Campylobacterales;f__Helicobacteraceae;g__Helicobacter_A;s__Helicobacter_A bilis_A
GCF_000686565.1	2.47517	Helicobacter	d__Bacteria;p__Campylobacterota;c__Campylobacteria;o__Campylobacterales;f__Helicobacteraceae;g__Helicobacter_A;s__Helicobacter_A bilis
GCF_003364205.1	1.73076	Helicobacter	d__Bacteria;p__Campylobacterota;c__Campylobacteria;o__Campylobacterales;f__Helicobacteraceae;g__Helicobacter_G;s__Helicobacter_G brantae
GCF_000518225.1	1.435066	Helicobacter	d__Bacteria;p__Campylobacterota;c__Campylobacteria;o__Campylobacterales;f__Helicobacteraceae;g__Helicobacter_G;s__Helicobacter_G pametensis
GCF_001693335.1	1.59479	Helicobacter	d__Bacteria;p__Campylobacterota;c__Campylobacteria;o__Campylobacterales;f__Helicobacteraceae;g__Helicobacter_G;s__Helicobacter_G sp001693335
GCF_001570585.1	8.523669	Herbidospora	d__Bacteria;p__Actinobacteriota;c__Actinomycetia;o__Streptosporangiales;f__Streptosporangiaceae;g__Herbidospora;s__Herbidospora daliensis
GCF_001570605.1	8.282092	Herbidospora	d__Bacteria;p__Actinobacteriota;c__Actinomycetia;o__Streptosporangiales;f__Streptosporangiaceae;g__Herbidospora;s__Herbidospora cretacea
GCA_000018565.1	6.78543	Herpetosiphon	d__Bacteria;p__Chloroflexota;c__Chloroflexia;o__Chloroflexales;f__Herpetosiphonaceae;g__Herpetosiphon;s__Herpetosiphon aurantiacus
GCF_003205875.1	6.140145	Herpetosiphon	d__Bacteria;p__Chloroflexota;c__Chloroflexia;o__Chloroflexales;f__Herpetosiphonaceae;g__Herpetosiphon;s__Herpetosiphon llansteffanense
GCF_001306135.1	6.140412	Herpetosiphon	d__Bacteria;p__Chloroflexota;c__Chloroflexia;o__Chloroflexales;f__Herpetosiphonaceae;g__Herpetosiphon;s__Herpetosiphon geysericola
GCF_000420385.1	1.749386	Hippea	d__Bacteria;p__Campylobacterota;c__Desulfurellia;o__Desulfurellales;f__Hippeaceae;g__Hippea;s__Hippea alviniae
GCF_000194135.1	1.69443	Hippea	d__Bacteria;p__Campylobacterota;c__Desulfurellia;o__Desulfurellales;f__Hippeaceae;g__Hippea;s__Hippea maritima
GCF_000526195.1	1.742311	Hippea	d__Bacteria;p__Campylobacterota;c__Desulfurellia;o__Desulfurellales;f__Hippeaceae;g__Hippea;s__Hippea sp000526195
GCF_000744435.1	1.714776	Hippea	d__Bacteria;p__Campylobacterota;c__Desulfurellia;o__Desulfurellales;f__Hippeaceae;g__Hippea_A;s__Hippea_A jasoniae
GCA_001781205.1	0.828497	HO2-49-34	d__Bacteria;p__Patescibacteria;c__Paceibacteria;o__UBA9983;f__UBA2163;g__HO2-49-34;s__HO2-49-34 sp001781205
GCA_001783515.1	0.819113	HO2-49-34	d__Bacteria;p__Patescibacteria;c__Paceibacteria;o__UBA9983;f__UBA2163;g__HO2-49-34;s__HO2-49-34 sp001783515
GCF_003182275.1	5.261965	Hoeflea	d__Bacteria;p__Proteobacteria;c__Alphaproteobacteria;o__Rhizobiales;f__Rhizobiaceae;g__Hoeflea;s__Hoeflea marina
GCF_000154705.2	4.468465	Hoeflea	d__Bacteria;p__Proteobacteria;c__Alphaproteobacteria;o__Rhizobiales;f__Rhizobiaceae;g__Hoeflea;s__Hoeflea phototrophica
GCF_003065485.1	2.81008	Homoserinimonas	d__Bacteria;p__Actinobacteriota;c__Actinomycetia;o__Actinomycetales;f__Microbacteriaceae;g__Homoserinimonas;s__Homoserinimonas sp003065485
GCF_002929725.1	2.413726	Homoserinimonas	d__Bacteria;p__Actinobacteriota;c__Actinomycetia;o__Actinomycetales;f__Microbacteriaceae;g__Homoserinimonas;s__Homoserinimonas mesophilum
GCF_900188225.1	3.535439	Humidesulfovibrio	d__Bacteria;p__Desulfobacterota;c__Desulfovibrionia;o__Desulfovibrionales;f__Desulfovibrionaceae;g__Humidesulfovibrio;s__Humidesulfovibrio mexicanus
GCA_002840405.1	3.510156	Humidesulfovibrio	d__Bacteria;p__Desulfobacterota;c__Desulfovibrionia;o__Desulfovibrionales;f__Desulfovibrionaceae;g__Humidesulfovibrio;s__Humidesulfovibrio sp002840405
GCF_000015865.1	3.843301	Hungateiclostridium	d__Bacteria;p__Firmicutes_A;c__Clostridia;o__Acetivibrionales;f__Acetivibrionaceae;g__Hungateiclostridium;s__Hungateiclostridium thermocellum
GCA_001512505.1	3.106896	Hungateiclostridium	d__Bacteria;p__Firmicutes_A;c__Clostridia;o__Acetivibrionales;f__Acetivibrionaceae;g__Hungateiclostridium;s__Hungateiclostridium sp001512505
GCF_002797975.1	5.272838	Hungatella	d__Bacteria;p__Firmicutes_A;c__Clostridia;o__Lachnospirales;f__Lachnospiraceae;g__Hungatella;s__Hungatella celerecrescens
GCF_000144625.1	4.662871	Hungatella	d__Bacteria;p__Firmicutes_A;c__Clostridia;o__Lachnospirales;f__Lachnospiraceae;g__Hungatella;s__Hungatella saccharolytica
GCF_000732605.1	5.038011	Hungatella	d__Bacteria;p__Firmicutes_A;c__Clostridia;o__Lachnospirales;f__Lachnospiraceae;g__Hungatella;s__Hungatella celerecrescens_B
GCF_000687555.1	4.732373	Hungatella	d__Bacteria;p__Firmicutes_A;c__Clostridia;o__Lachnospirales;f__Lachnospiraceae;g__Hungatella;s__Hungatella aerotolerans
GCF_001904635.1	5.148315	Hydrococcus	d__Bacteria;p__Cyanobacteria;c__Cyanobacteriia;o__Cyanobacteriales;f__Microcystaceae;g__Hydrococcus;s__Hydrococcus rivularis
GCF_000317025.1	4.986817	Hydrococcus	d__Bacteria;p__Cyanobacteria;c__Cyanobacteriia;o__Cyanobacteriales;f__Microcystaceae;g__Hydrococcus;s__Hydrococcus minor
GCF_000010785.1	1.743135	Hydrogenobacter	d__Bacteria;p__Aquificota;c__Aquificae;o__Aquificales;f__Aquificaceae;g__Hydrogenobacter;s__Hydrogenobacter thermophilus
GCF_900215655.1	1.601489	Hydrogenobacter	d__Bacteria;p__Aquificota;c__Aquificae;o__Aquificales;f__Aquificaceae;g__Hydrogenobacter;s__Hydrogenobacter hydrogenophilus
GCF_000020785.1	1.559514	Hydrogenobaculum	d__Bacteria;p__Aquificota;c__Aquificae;o__Aquificales;f__Hydrogenobaculaceae;g__Hydrogenobaculum;s__Hydrogenobaculum sp000020785
GCA_002878215.1	1.499377	Hydrogenobaculum	d__Bacteria;p__Aquificota;c__Aquificae;o__Aquificales;f__Hydrogenobaculaceae;g__Hydrogenobaculum;s__Hydrogenobaculum sp002878215
GCF_000213785.1	1.552775	Hydrogenobaculum	d__Bacteria;p__Aquificota;c__Aquificae;o__Aquificales;f__Hydrogenobaculaceae;g__Hydrogenobaculum;s__Hydrogenobaculum sp000213785
GCF_004795855.1	4.850867	Hydrogenophaga	d__Bacteria;p__Proteobacteria;c__Gammaproteobacteria;o__Burkholderiales;f__Burkholderiaceae;g__Hydrogenophaga;s__Hydrogenophaga sp004795855
GCF_001777155.1	4.700362	Hydrogenophaga	d__Bacteria;p__Proteobacteria;c__Gammaproteobacteria;o__Burkholderiales;f__Burkholderiaceae;g__Hydrogenophaga;s__Hydrogenophaga sp001777155
GCF_001432305.1	3.632663	Hylemonella	d__Bacteria;p__Proteobacteria;c__Gammaproteobacteria;o__Burkholderiales;f__Burkholderiaceae;g__Hylemonella;s__Hylemonella sp001432305
GCA_002454975.1	2.854484	Hylemonella	d__Bacteria;p__Proteobacteria;c__Gammaproteobacteria;o__Burkholderiales;f__Burkholderiaceae;g__Hylemonella;s__Hylemonella sp002454975
GCF_000211835.1	3.618708	Hylemonella	d__Bacteria;p__Proteobacteria;c__Gammaproteobacteria;o__Burkholderiales;f__Burkholderiaceae;g__Hylemonella;s__Hylemonella gracilis
GCF_002797555.1	5.870407	Hymenobacter	d__Bacteria;p__Bacteroidota;c__Bacteroidia;o__Cytophagales;f__Hymenobacteraceae;g__Hymenobacter;s__Hymenobacter chitinivorans
GCF_001816165.1	4.231675	Hymenobacter	d__Bacteria;p__Bacteroidota;c__Bacteroidia;o__Cytophagales;f__Hymenobacteraceae;g__Hymenobacter;s__Hymenobacter glacialis
GCF_004167665.1	4.817468	Hymenobacter	d__Bacteria;p__Bacteroidota;c__Bacteroidia;o__Cytophagales;f__Hymenobacteraceae;g__Hymenobacter;s__Hymenobacter sp004167665
GCF_000737515.1	5.010594	Hymenobacter	d__Bacteria;p__Bacteroidota;c__Bacteroidia;o__Cytophagales;f__Hymenobacteraceae;g__Hymenobacter;s__Hymenobacter sp000737515
GCF_900188255.1	5.53494	Hymenobacter	d__Bacteria;p__Bacteroidota;c__Bacteroidia;o__Cytophagales;f__Hymenobacteraceae;g__Hymenobacter;s__Hymenobacter mucosus
GCF_003583925.1	5.099443	Hymenobacter	d__Bacteria;p__Bacteroidota;c__Bacteroidia;o__Cytophagales;f__Hymenobacteraceae;g__Hymenobacter;s__Hymenobacter rubripertinctus
GCF_003944705.1	5.206901	Hymenobacter	d__Bacteria;p__Bacteroidota;c__Bacteroidia;o__Cytophagales;f__Hymenobacteraceae;g__Hymenobacter;s__Hymenobacter sp003944705
GCF_004745955.1	4.971571	Hymenobacter	d__Bacteria;p__Bacteroidota;c__Bacteroidia;o__Cytophagales;f__Hymenobacteraceae;g__Hymenobacter;s__Hymenobacter elongatus
GCF_000253295.1	4.757528	Hyphomicrobium	d__Bacteria;p__Proteobacteria;c__Alphaproteobacteria;o__Rhizobiales;f__Hyphomicrobiaceae;g__Hyphomicrobium;s__Hyphomicrobium sp000253295
GCA_002928515.1	2.92041	Hyphomicrobium	d__Bacteria;p__Proteobacteria;c__Alphaproteobacteria;o__Rhizobiales;f__Hyphomicrobiaceae;g__Hyphomicrobium;s__Hyphomicrobium sp002928515
GCA_002279935.1	4.391881	Hyphomicrobium	d__Bacteria;p__Proteobacteria;c__Alphaproteobacteria;o__Rhizobiales;f__Hyphomicrobiaceae;g__Hyphomicrobium;s__Hyphomicrobium sp002279935
GCF_000143145.1	3.638969	Hyphomicrobium	d__Bacteria;p__Proteobacteria;c__Alphaproteobacteria;o__Rhizobiales;f__Hyphomicrobiaceae;g__Hyphomicrobium;s__Hyphomicrobium denitrificans
GCF_000383415.1	4.651795	Hyphomicrobium	d__Bacteria;p__Proteobacteria;c__Alphaproteobacteria;o__Rhizobiales;f__Hyphomicrobiaceae;g__Hyphomicrobium;s__Hyphomicrobium zavarzinii
GCF_000384335.2	4.108307	Hyphomicrobium	d__Bacteria;p__Proteobacteria;c__Alphaproteobacteria;o__Rhizobiales;f__Hyphomicrobiaceae;g__Hyphomicrobium;s__Hyphomicrobium sp000384335
GCF_900116175.1	4.425354	Hyphomicrobium	d__Bacteria;p__Proteobacteria;c__Alphaproteobacteria;o__Rhizobiales;f__Hyphomicrobiaceae;g__Hyphomicrobium;s__Hyphomicrobium facile
GCF_000682755.1	3.802763	Hyphomonas	d__Bacteria;p__Proteobacteria;c__Alphaproteobacteria;o__Caulobacterales;f__Hyphomonadaceae;g__Hyphomonas;s__Hyphomonas beringensis
GCF_000682775.1	3.310973	Hyphomonas	d__Bacteria;p__Proteobacteria;c__Alphaproteobacteria;o__Caulobacterales;f__Hyphomonadaceae;g__Hyphomonas;s__Hyphomonas sp000682775
GCA_003987355.1	2.640771	Idiomarina	d__Bacteria;p__Proteobacteria;c__Gammaproteobacteria;o__Enterobacterales;f__Alteromonadaceae;g__Idiomarina;s__Idiomarina aestuarii
GCF_900104245.1	2.206361	Idiomarina	d__Bacteria;p__Proteobacteria;c__Gammaproteobacteria;o__Enterobacterales;f__Alteromonadaceae;g__Idiomarina;s__Idiomarina indica
GCF_003999375.1	2.469486	Idiomarina	d__Bacteria;p__Proteobacteria;c__Gammaproteobacteria;o__Enterobacterales;f__Alteromonadaceae;g__Idiomarina;s__Idiomarina sp003999375
GCA_000348785.1	4.830181	Ilumatobacter	d__Bacteria;p__Actinobacteriota;c__Acidimicrobiia;o__Acidimicrobiales;f__Ilumatobacteraceae;g__Ilumatobacter_A;s__Ilumatobacter_A coccineus
GCF_000350145.1	4.282232	Ilumatobacter	d__Bacteria;p__Actinobacteriota;c__Acidimicrobiia;o__Acidimicrobiales;f__Ilumatobacteraceae;g__Ilumatobacter_A;s__Ilumatobacter_A nonamiensis
GCF_004364865.1	4.775416	Ilumatobacter	d__Bacteria;p__Actinobacteriota;c__Acidimicrobiia;o__Acidimicrobiales;f__Ilumatobacteraceae;g__Ilumatobacter;s__Ilumatobacter fluminis
GCF_001282725.1	3.497276	Inediibacterium	d__Bacteria;p__Firmicutes_A;c__Clostridia;o__Peptostreptococcales;f__Thermotaleaceae;g__Inediibacterium;s__Inediibacterium massiliense
GCF_004138215.1	3.059311	Inediibacterium	d__Bacteria;p__Firmicutes_A;c__Clostridia;o__Peptostreptococcales;f__Thermotaleaceae;g__Inediibacterium;s__Inediibacterium sp004138215
GCA_900540355.1	3.037076	Intestinibacter	d__Bacteria;p__Firmicutes_A;c__Clostridia;o__Peptostreptococcales;f__Peptostreptococcaceae;g__Intestinibacter;s__Intestinibacter sp900540355
GCF_000154445.1	2.972256	Intestinibacter	d__Bacteria;p__Firmicutes_A;c__Clostridia;o__Peptostreptococcales;f__Peptostreptococcaceae;g__Intestinibacter;s__Intestinibacter bartlettii
GCF_002563715.1	4.041252	Isoptericola	d__Bacteria;p__Actinobacteriota;c__Actinomycetia;o__Actinomycetales;f__Cellulomonadaceae;g__Isoptericola;s__Isoptericola jiangsuensis
GCF_003244315.1	3.490509	Isoptericola	d__Bacteria;p__Actinobacteriota;c__Actinomycetia;o__Actinomycetales;f__Cellulomonadaceae;g__Isoptericola_C;s__Isoptericola_C variabilis_A
GCF_001636295.1	3.826972	Isoptericola	d__Bacteria;p__Actinobacteriota;c__Actinomycetia;o__Actinomycetales;f__Cellulomonadaceae;g__Isoptericola;s__Isoptericola dokdonensis
GCF_000013225.1	3.046682	JA-3-3Ab	d__Bacteria;p__Cyanobacteria;c__Cyanobacteriia;o__PCC-7336;f__JA-3-3Ab;g__JA-3-3Ab;s__JA-3-3Ab sp000013225
GCF_000013205.1	2.932766	JA-3-3Ab	d__Bacteria;p__Cyanobacteria;c__Cyanobacteriia;o__PCC-7336;f__JA-3-3Ab;g__JA-3-3Ab;s__JA-3-3Ab sp000013205
GCF_001403735.1	3.660824	Jannaschia	d__Bacteria;p__Proteobacteria;c__Alphaproteobacteria;o__Rhodobacterales;f__Rhodobacteraceae;g__Jannaschia;s__Jannaschia rubra
GCF_001403795.1	3.486999	Jannaschia	d__Bacteria;p__Proteobacteria;c__Alphaproteobacteria;o__Rhodobacterales;f__Rhodobacteraceae;g__Jannaschia;s__Jannaschia donghaensis
GCF_003955755.1	2.950593	Jeotgalibaca	d__Bacteria;p__Firmicutes;c__Bacilli;o__Lactobacillales;f__Aerococcaceae;g__Jeotgalibaca;s__Jeotgalibaca sp003955755
GCF_001975685.1	2.300992	Jeotgalibaca	d__Bacteria;p__Firmicutes;c__Bacilli;o__Lactobacillales;f__Aerococcaceae;g__Jeotgalibaca;s__Jeotgalibaca sp001975685
GCF_000296795.1	4.08735	Jettenia	d__Bacteria;p__Planctomycetota;c__Brocadiae;o__Brocadiales;f__Brocadiaceae;g__Jettenia;s__Jettenia caeni
GCA_900696655.1	3.493811	Jettenia	d__Bacteria;p__Planctomycetota;c__Brocadiae;o__Brocadiales;f__Brocadiaceae;g__Jettenia;s__Jettenia sp900696655
GCA_005524015.1	3.864554	Jettenia	d__Bacteria;p__Planctomycetota;c__Brocadiae;o__Brocadiales;f__Brocadiaceae;g__Jettenia;s__Jettenia ecosi
GCF_000815465.1	2.370652	Jidaibacter	d__Bacteria;p__Proteobacteria;c__Alphaproteobacteria;o__Rickettsiales;f__Midichloriaceae;g__Jidaibacter;s__Jidaibacter acanthamoeba
GCF_000730245.1	1.615277	Jidaibacter	d__Bacteria;p__Proteobacteria;c__Alphaproteobacteria;o__Rickettsiales;f__Midichloriaceae;g__Jidaibacter;s__Jidaibacter sp000730245
GCF_002198735.1	6.980783	JOSHI-001	d__Bacteria;p__Proteobacteria;c__Gammaproteobacteria;o__Burkholderiales;f__Burkholderiaceae;g__JOSHI-001;s__JOSHI-001 sp002198735
GCA_001770815.1	5.529298	JOSHI-001	d__Bacteria;p__Proteobacteria;c__Gammaproteobacteria;o__Burkholderiales;f__Burkholderiaceae;g__JOSHI-001;s__JOSHI-001 sp001770815
GCF_001045435.1	3.154203	Kaistella	d__Bacteria;p__Bacteroidota;c__Bacteroidia;o__Flavobacteriales;f__Weeksellaceae;g__Kaistella;s__Kaistella koreense
GCF_900114045.1	2.379279	Kaistella	d__Bacteria;p__Bacteroidota;c__Bacteroidia;o__Flavobacteriales;f__Weeksellaceae;g__Kaistella;s__Kaistella treverense
GCA_001898255.1	3.073784	Kaistella	d__Bacteria;p__Bacteroidota;c__Bacteroidia;o__Flavobacteriales;f__Weeksellaceae;g__Kaistella;s__Kaistella sp001898255
GCF_002205795.1	2.633125	Kaistella	d__Bacteria;p__Bacteroidota;c__Bacteroidia;o__Flavobacteriales;f__Weeksellaceae;g__Kaistella;s__Kaistella sp002205795
GCA_002477665.1	2.496019	Kaistella	d__Bacteria;p__Bacteroidota;c__Bacteroidia;o__Flavobacteriales;f__Weeksellaceae;g__Kaistella;s__Kaistella sp002477665
GCA_002453895.1	2.869373	Kaistella	d__Bacteria;p__Bacteroidota;c__Bacteroidia;o__Flavobacteriales;f__Weeksellaceae;g__Kaistella;s__Kaistella sp002453895
GCF_000422265.1	2.982326	Kaistella	d__Bacteria;p__Bacteroidota;c__Bacteroidia;o__Flavobacteriales;f__Weeksellaceae;g__Kaistella;s__Kaistella palustre
GCF_000735695.2	2.845737	Kaistella	d__Bacteria;p__Bacteroidota;c__Bacteroidia;o__Flavobacteriales;f__Weeksellaceae;g__Kaistella;s__Kaistella haifense
GCF_001403755.1	2.563735	Kaistella	d__Bacteria;p__Bacteroidota;c__Bacteroidia;o__Flavobacteriales;f__Weeksellaceae;g__Kaistella;s__Kaistella sp001403755
GCF_004359195.1	3.139453	Kaistella	d__Bacteria;p__Bacteroidota;c__Bacteroidia;o__Flavobacteriales;f__Weeksellaceae;g__Kaistella;s__Kaistella sp004359195
GCF_900113805.1	3.021049	Kaistella	d__Bacteria;p__Bacteroidota;c__Bacteroidia;o__Flavobacteriales;f__Weeksellaceae;g__Kaistella;s__Kaistella frigidisoli
GCF_000311985.1	1.77067	Kallipyga	d__Bacteria;p__Firmicutes_A;c__Clostridia;o__Tissierellales;f__Helcococcaceae;g__Kallipyga;s__Kallipyga massiliensis
GCF_001286805.1	1.621211	Kallipyga	d__Bacteria;p__Firmicutes_A;c__Clostridia;o__Tissierellales;f__Helcococcaceae;g__Kallipyga;s__Kallipyga gabonensis
GCF_000332155.1	6.89406	Kamptonema	d__Bacteria;p__Cyanobacteria;c__Cyanobacteriia;o__Cyanobacteriales;f__Phormidiaceae;g__Kamptonema;s__Kamptonema formosum
GCA_001698425.1	5.872787	Kamptonema	d__Bacteria;p__Cyanobacteria;c__Cyanobacteriia;o__Cyanobacteriales;f__Phormidiaceae;g__Kamptonema;s__Kamptonema sp001698425
GCA_000720375.1	12.418284	Kibdelosporangium	d__Bacteria;p__Actinobacteriota;c__Actinomycetia;o__Mycobacteriales;f__Pseudonocardiaceae;g__Kibdelosporangium;s__Kibdelosporangium sp000720375
GCF_001984155.1	11.712314	Kibdelosporangium	d__Bacteria;p__Actinobacteriota;c__Actinomycetia;o__Mycobacteriales;f__Pseudonocardiaceae;g__Kibdelosporangium;s__Kibdelosporangium sp001984155
GCF_000826545.1	11.752342	Kibdelosporangium	d__Bacteria;p__Actinobacteriota;c__Actinomycetia;o__Mycobacteriales;f__Pseudonocardiaceae;g__Kibdelosporangium;s__Kibdelosporangium sp000826545
GCF_001302585.1	11.75977	Kibdelosporangium	d__Bacteria;p__Actinobacteriota;c__Actinomycetia;o__Mycobacteriales;f__Pseudonocardiaceae;g__Kibdelosporangium;s__Kibdelosporangium phytohabitans
GCF_900176515.1	12.276125	Kibdelosporangium	d__Bacteria;p__Actinobacteriota;c__Actinomycetia;o__Mycobacteriales;f__Pseudonocardiaceae;g__Kibdelosporangium;s__Kibdelosporangium aridum
GCF_003002055.1	5.610032	Kineococcus	d__Bacteria;p__Actinobacteriota;c__Actinomycetia;o__Actinomycetales;f__Kineococcaceae;g__Kineococcus;s__Kineococcus rhizosphaerae
GCF_000017305.1	4.956672	Kineococcus	d__Bacteria;p__Actinobacteriota;c__Actinomycetia;o__Actinomycetales;f__Kineococcaceae;g__Kineococcus;s__Kineococcus radiotolerans
GCF_001905045.1	9.598671	Kitasatospora	d__Bacteria;p__Actinobacteriota;c__Actinomycetia;o__Streptomycetales;f__Streptomycetaceae;g__Kitasatospora;s__Kitasatospora sp001905045
GCF_003205575.1	7.45577	Kitasatospora	d__Bacteria;p__Actinobacteriota;c__Actinomycetia;o__Streptomycetales;f__Streptomycetaceae;g__Kitasatospora;s__Kitasatospora tateyamensis
GCF_000269985.1	8.783278	Kitasatospora	d__Bacteria;p__Actinobacteriota;c__Actinomycetia;o__Streptomycetales;f__Streptomycetaceae;g__Kitasatospora;s__Kitasatospora setae
GCF_003751605.1	8.759731	Kitasatospora	d__Bacteria;p__Actinobacteriota;c__Actinomycetia;o__Streptomycetales;f__Streptomycetaceae;g__Kitasatospora;s__Kitasatospora cineracea
GCF_000961885.1	8.610816	Kitasatospora	d__Bacteria;p__Actinobacteriota;c__Actinomycetia;o__Streptomycetales;f__Streptomycetaceae;g__Kitasatospora;s__Kitasatospora rubellomurina
GCF_002813165.1	8.326181	Kitasatospora	d__Bacteria;p__Actinobacteriota;c__Actinomycetia;o__Streptomycetales;f__Streptomycetaceae;g__Kitasatospora;s__Kitasatospora sp002813165
GCF_000718025.1	9.343474	Kitasatospora	d__Bacteria;p__Actinobacteriota;c__Actinomycetia;o__Streptomycetales;f__Streptomycetaceae;g__Kitasatospora;s__Kitasatospora purpeofusca
GCF_900112525.1	4.31691	Klenkia	d__Bacteria;p__Actinobacteriota;c__Actinomycetia;o__Mycobacteriales;f__Geodermatophilaceae;g__Klenkia;s__Klenkia taihuensis
GCF_900101025.1	4.219224	Klenkia	d__Bacteria;p__Actinobacteriota;c__Actinomycetia;o__Mycobacteriales;f__Geodermatophilaceae;g__Klenkia;s__Klenkia marina
GCF_001483755.1	3.833718	Kocuria	d__Bacteria;p__Actinobacteriota;c__Actinomycetia;o__Actinomycetales;f__Micrococcaceae;g__Kocuria;s__Kocuria polaris_A
GCF_000010285.1	2.69754	Kocuria	d__Bacteria;p__Actinobacteriota;c__Actinomycetia;o__Actinomycetales;f__Micrococcaceae;g__Kocuria;s__Kocuria rhizophila_A
GCF_000800955.1	3.013087	Kocuria	d__Bacteria;p__Actinobacteriota;c__Actinomycetia;o__Actinomycetales;f__Micrococcaceae;g__Kocuria;s__Kocuria sp000800955
GCF_000964425.1	3.883532	Komagataeibacter	d__Bacteria;p__Proteobacteria;c__Alphaproteobacteria;o__Acetobacterales;f__Acetobacteraceae;g__Komagataeibacter;s__Komagataeibacter intermedius
GCF_000182745.2	3.513191	Komagataeibacter	d__Bacteria;p__Proteobacteria;c__Alphaproteobacteria;o__Acetobacterales;f__Acetobacteraceae;g__Komagataeibacter;s__Komagataeibacter medellinensis
GCF_004302915.1	3.632033	Komagataeibacter	d__Bacteria;p__Proteobacteria;c__Alphaproteobacteria;o__Acetobacterales;f__Acetobacteraceae;g__Komagataeibacter;s__Komagataeibacter xylinus_C
GCF_003207815.1	3.777265	Komagataeibacter	d__Bacteria;p__Proteobacteria;c__Alphaproteobacteria;o__Acetobacterales;f__Acetobacteraceae;g__Komagataeibacter;s__Komagataeibacter oboediens
GCF_004342025.1	9.146758	Kribbella	d__Bacteria;p__Actinobacteriota;c__Actinomycetia;o__Propionibacteriales;f__Kribbellaceae;g__Kribbella;s__Kribbella sp004342025
GCF_006715085.1	7.505702	Kribbella	d__Bacteria;p__Actinobacteriota;c__Actinomycetia;o__Propionibacteriales;f__Kribbellaceae;g__Kribbella;s__Kribbella jejuensis
GCF_000024345.1	7.579488	Kribbella	d__Bacteria;p__Actinobacteriota;c__Actinomycetia;o__Propionibacteriales;f__Kribbellaceae;g__Kribbella;s__Kribbella flavida
GCF_001984195.1	8.101914	Kribbella	d__Bacteria;p__Actinobacteriota;c__Actinomycetia;o__Propionibacteriales;f__Kribbellaceae;g__Kribbella;s__Kribbella sp001984195
GCF_003387475.1	11.968322	Kutzneria	d__Bacteria;p__Actinobacteriota;c__Actinomycetia;o__Mycobacteriales;f__Pseudonocardiaceae;g__Kutzneria;s__Kutzneria buriramensis
GCF_000525635.1	9.874926	Kutzneria	d__Bacteria;p__Actinobacteriota;c__Actinomycetia;o__Mycobacteriales;f__Pseudonocardiaceae;g__Kutzneria;s__Kutzneria albida
GCF_000092905.1	3.384766	Kyrpidia	d__Bacteria;p__Firmicutes;c__Alicyclobacillia;o__Kyrpidiales;f__Kyrpidiaceae;g__Kyrpidia;s__Kyrpidia tusciae
GCF_002804065.1	3.352175	Kyrpidia	d__Bacteria;p__Firmicutes;c__Alicyclobacillia;o__Kyrpidiales;f__Kyrpidiaceae;g__Kyrpidia;s__Kyrpidia spormannii
GCF_003862475.1	3.097953	Lachnoanaerobaculum	d__Bacteria;p__Firmicutes_A;c__Clostridia;o__Lachnospirales;f__Lachnospiraceae;g__Lachnoanaerobaculum;s__Lachnoanaerobaculum sp003862475
GCF_000287675.1	2.779958	Lachnoanaerobaculum	d__Bacteria;p__Firmicutes_A;c__Clostridia;o__Lachnospirales;f__Lachnospiraceae;g__Lachnoanaerobaculum;s__Lachnoanaerobaculum sp000287675
GCF_000296385.1	2.932121	Lachnoanaerobaculum	d__Bacteria;p__Firmicutes_A;c__Clostridia;o__Lachnospirales;f__Lachnospiraceae;g__Lachnoanaerobaculum;s__Lachnoanaerobaculum sp000296385
GCA_000436535.1	2.833	Lachnospira	d__Bacteria;p__Firmicutes_A;c__Clostridia;o__Lachnospirales;f__Lachnospiraceae;g__Lachnospira;s__Lachnospira sp000436535
GCA_900316325.1	2.650795	Lachnospira	d__Bacteria;p__Firmicutes_A;c__Clostridia;o__Lachnospirales;f__Lachnospiraceae;g__Lachnospira;s__Lachnospira sp900316325
GCF_004118265.1	5.067509	Lacibacter	d__Bacteria;p__Bacteroidota;c__Bacteroidia;o__Chitinophagales;f__Chitinophagaceae;g__Lacibacter;s__Lacibacter luteus
GCA_002337125.1	4.93392	Lacibacter	d__Bacteria;p__Bacteroidota;c__Bacteroidia;o__Chitinophagales;f__Chitinophagaceae;g__Lacibacter;s__Lacibacter sp002337125
GCF_003946175.1	2.560295	Lacticaseibacillus	d__Bacteria;p__Firmicutes;c__Bacilli;o__Lactobacillales;f__Lactobacillaceae;g__Lacticaseibacillus;s__Lacticaseibacillus sp003946175
GCF_001436225.1	2.444304	Lacticaseibacillus	d__Bacteria;p__Firmicutes;c__Bacilli;o__Lactobacillales;f__Lactobacillaceae;g__Lacticaseibacillus;s__Lacticaseibacillus sharpeae
GCF_003641185.1	3.671373	Lactiplantibacillus	d__Bacteria;p__Firmicutes;c__Bacilli;o__Lactobacillales;f__Lactobacillaceae;g__Lactiplantibacillus;s__Lactiplantibacillus pentosus
GCF_002970935.1	2.559736	Lactiplantibacillus	d__Bacteria;p__Firmicutes;c__Bacilli;o__Lactobacillales;f__Lactobacillaceae;g__Lactiplantibacillus;s__Lactiplantibacillus sp002970935
GCF_001039045.1	2.899876	Lactiplantibacillus	d__Bacteria;p__Firmicutes;c__Bacilli;o__Lactobacillales;f__Lactobacillaceae;g__Lactiplantibacillus;s__Lactiplantibacillus herbarum
GCF_003641145.1	3.368529	Lactiplantibacillus	d__Bacteria;p__Firmicutes;c__Bacilli;o__Lactobacillales;f__Lactobacillaceae;g__Lactiplantibacillus;s__Lactiplantibacillus paraplantarum
GCF_003885105.1	2.972201	Lactiplantibacillus	d__Bacteria;p__Firmicutes;c__Bacilli;o__Lactobacillales;f__Lactobacillaceae;g__Lactiplantibacillus;s__Lactiplantibacillus sp003885105
GCF_900103655.1	2.281952	Lactobacillus	d__Bacteria;p__Firmicutes;c__Bacilli;o__Lactobacillales;f__Lactobacillaceae;g__Lactobacillus;s__Lactobacillus kefiranofaciens
GCF_003423665.1	1.521745	Lactobacillus	d__Bacteria;p__Firmicutes;c__Bacilli;o__Lactobacillales;f__Lactobacillaceae;g__Lactobacillus;s__Lactobacillus rodentium
[truncated: 2,377 more rows]
