# Supplementary material for: Genome size distributions in bacteria and archaea are strongly linked to evolutionary history at broad phylogenetic scales
Source: PLoS Genet. 2022 May 23;18(5):e1010220. doi: 10.1371/journal.pgen.1010220 (PMC9166353; doi:10.1371/journal.pgen.1010220)
Supplement: S1 Phylogeny — (TXT) [file pgen.1010220.s007.txt]

(((((GCA_000019805.1:0.183315,(GCF_000018305.1:0.143606,GCF_000148385.1:0.143606):0.039709):0.151017,(((GCF_000144915.1:0.110122,GCA_002506595.1:0.110122):0.135672,(GCF_000015945.1:0.191006,GCF_001412615.1:0.191006):0.0547888):0.0278685,(GCA_000508305.1:0.111996,(GCF_900079115.1:0.0914599,GCF_003201765.1:0.0914599):0.0205363):0.161667):0.0606691):0.0551687,((GCF_900696045.1:0.0935904,GCF_000698785.1:0.0935904):0.0744206,(((GCF_000956175.1:0.0318529,GCA_002737445.1:0.0318529):0.0384857,GCF_002787055.1:0.0703386):0.0264564,GCA_900065925.1:0.096795):0.0712159):0.22149):0.0352852,((((((GCF_000350305.1:0.0816028,GCA_002504405.1:0.0816028):0.0816881,(GCA_002497075.1:0.123466,(GCA_001421185.1:0.0605807,GCF_000308215.1:0.0605807):0.0628853):0.0398248):0.0858893,GCF_003205235.1:0.24918):0.082968,(((((((((((((((GCF_900104065.1:0.0129847,GCF_000226975.2:0.0129847):0.00577355,GCF_000455345.1:0.0187582):0.0052289,(GCF_003430805.1:0.018799,GCF_003841465.1:0.018799):0.00518819):0.00281968,(((GCF_000025325.1:0.0159787,GCF_000337175.1:0.0159787):0.00397486,GCF_003670115.1:0.0199536):0.00354975,GCF_000337595.1:0.0235033):0.0033035):0.0029129,GCF_000337675.1:0.0297197):0.00642274,GCF_000517625.1:0.0361425):0.00758453,GCA_000328525.1:0.043727):0.0226988,GCF_003675855.1:0.0664258):0.0084335,(GCF_004087835.1:0.0412455,GCF_003298465.1:0.0412455):0.0336139):0.0101798,(((((((((GCF_900115785.1:0.02646,GCF_900113245.1:0.02646):0.00793369,(GCF_004799685.1:0.0246231,GCF_000237865.1:0.0246231):0.00977058):0.00911235,GCF_000306765.2:0.043506):0.00518959,GCF_002906575.1:0.0486956):0.00407971,(GCF_001469955.1:0.0405287,GCF_900103715.1:0.0405287):0.0122466):0.00575413,GCF_000427685.1:0.0585295):0.00448897,(((GCF_000739595.1:0.0310437,GCF_900108505.1:0.0310437):0.0214696,(GCF_005543295.1:0.041232,GCF_003605575.1:0.041232):0.0112813):0.00695401,(GCF_900115675.1:0.0486001,GCF_000495475.1:0.0486001):0.0108672):0.00355113):0.0144825,(GCF_000230955.2:0.0465133,GCF_000474235.1:0.0465133):0.0309877):0.00536067,((GCF_900102305.1:0.0607762,((GCF_004698125.1:0.0456467,(GCF_000023965.1:0.0343406,GCF_001485575.1:0.0343406):0.011306):0.0102668,(GCF_900100385.1:0.0483396,GCF_000023945.1:0.0483396):0.00757386):0.00486278):0.012609,(GCA_003021175.1:0.0550453,GCF_000591055.1:0.0550453):0.0183399):0.00947639):0.00217756):0.00722533,GCF_001593955.1:0.0922645):0.0111357,GCF_003602035.1:0.1034):0.152491,((GCA_003104905.1:0.182255,(((GCF_003722075.1:0.0755017,GCF_000013725.1:0.0755017):0.0165848,(GCA_001577565.1:0.0718499,GCF_000328665.1:0.0718499):0.0202366):0.0251423,(GCA_002509325.1:0.0472511,GCF_000970045.1:0.0472511):0.0699776):0.065026):0.029891,GCA_002067365.1:0.212146):0.0437451):0.0185423,(((((GCF_000327485.1:0.0768155,GCA_002067095.1:0.0768155):0.0207786,GCF_000013445.1:0.097594):0.018512,(GCA_002498065.1:0.0960798,GCF_000784355.1:0.0960798):0.0200262):0.00972271,GCF_000275865.1:0.125829):0.0154933,(GCF_000015765.1:0.101812,GCA_003838185.1:0.101812):0.0395104):0.133111):0.0294769,(GCF_000789255.1:0.100791,GCA_002507545.1:0.100791):0.203119):0.0282381):0.0309057,((((GCA_003600755.1:0.0933933,GCF_001639295.1:0.0933933):0.017394,(GCF_001729965.1:0.0913248,GCA_001316325.1:0.0913248):0.0194625):0.0324396,GCA_001507955.1:0.143227):0.183007,(GCF_000091665.1:0.135468,((GCF_000017165.1:0.0663605,GCF_000017185.1:0.0663605):0.0393324,GCF_000214415.1:0.105693):0.0297751):0.190766):0.0368194):0.027258,(GCF_000011105.1:0.0724143,GCF_002214565.1:0.0724143):0.317897):0.0344742):0.575214,((((GCF_003351105.1:0.140884,GCF_004117075.1:0.140884):0.0843789,(GCF_000016785.1:0.172034,GCF_000816145.1:0.172034):0.0532295):0.0699886,((GCF_002924625.1:0.171193,GCF_900129175.1:0.171193):0.0763012,GCF_000147715.2:0.247494):0.0477582):0.349631,((GCF_004801415.1:0.252412,(GCF_000236585.1:0.126522,GCF_000024425.1:0.126522):0.12589):0.370692,(((GCF_000160455.2:0.226772,(GCF_001701045.1:0.150852,GCF_000237825.1:0.150852):0.0759199):0.066162,(GCF_000172975.1:0.174748,GCF_002007215.1:0.174748):0.118186):0.317117,(((((((((((((((((((((((GCF_000012765.1:0.0597973,GCF_002804245.1:0.0597973):0.0105215,GCF_000518725.1:0.0703188):0.0376871,GCF_000565175.1:0.108006):0.10469,GCF_900167035.1:0.212696):0.0342387,GCF_000373785.1:0.246934):0.0207413,GCA_002839095.1:0.267676):0.0420493,(((GCF_004359615.1:0.104252,GCF_001074355.1:0.104252):0.0348206,GCF_000712035.1:0.139073):0.0953186,GCF_000701685.1:0.234391):0.0753338):0.00950997,((((GCF_000484595.1:0.073402,GCF_900103605.1:0.073402):0.0256802,(GCF_001281525.1:0.0487346,GCF_003856865.1:0.0487346):0.0503475):0.0214719,GCF_001687665.2:0.120554):0.0347447,GCF_000586555.1:0.155299):0.163936):0.00672138,((((((((GCF_001435955.1:0.0682451,GCF_000260415.1:0.0682451):0.0683447,(((((GCA_001311745.1:0.0619797,GCF_002994005.1:0.0619797):0.0221411,(GCF_003946395.1:0.0647905,GCF_001435975.1:0.0647905):0.0193303):0.0178411,(GCF_001434365.1:0.0749357,GCF_000829395.1:0.0749357):0.0270264):0.00861341,GCF_001039045.1:0.110575):0.0147502,(GCF_004771295.1:0.0807747,GCF_000297375.1:0.0807747):0.044551):0.0112641):0.0160627,((GCF_900103655.1:0.109179,GCF_004117915.1:0.109179):0.0178703,GCF_003946175.1:0.127049):0.0256031):0.0293567,(GCF_002005545.1:0.09228,GCF_000327305.1:0.09228):0.0897292):0.00982695,(GCF_003987635.1:0.113182,GCF_002141365.1:0.113182):0.0786539):0.0144898,GCF_000744945.1:0.206326):0.0115852,((GCF_001543245.1:0.162402,GCF_001975685.1:0.162402):0.0387999,GCF_900109825.1:0.201202):0.0167093):0.0630543,GCF_000060285.1:0.280965):0.044991):0.00453932,GCF_002797375.1:0.330496):0.00659175,(GCF_004340305.1:0.281374,GCF_002809955.1:0.281374):0.0557137):0.00900212,(((GCF_900143085.1:0.142988,GCF_900156915.1:0.142988):0.0504946,((GCF_003612345.1:0.109756,GCF_002153375.1:0.109756):0.0315027,GCF_005887555.1:0.141259):0.0522242):0.0266284,(GCF_900156645.1:0.129824,GCF_900166625.1:0.129824):0.0902875):0.125978):0.0099211,(GCF_001457035.1:0.308761,GCF_004153165.1:0.308761):0.0472498):0.00826978,GCF_003331145.1:0.36428):0.0411749,(GCF_900099925.1:0.286741,GCF_004117055.1:0.286741):0.118715):0.0101233,(GCF_002021565.1:0.179061,GCF_003713065.1:0.179061):0.236518):0.0274485,(((GCF_900116805.1:0.242927,GCF_001642725.1:0.242927):0.0514912,GCF_002804065.1:0.294418):0.0461612,GCF_002335525.1:0.34058):0.102447):0.0699575,((((((((((((((GCF_000732605.1:0.0617618,GCA_900538475.1:0.0617618):0.0181679,GCA_900541255.1:0.0799297):0.0313116,GCF_000287675.1:0.111241):0.0378032,(((GCA_900066385.1:0.0826607,GCF_002160135.1:0.0826607):0.0381144,(GCF_005844445.1:0.106207,(GCF_001312505.1:0.0716778,((GCF_004346095.1:0.0499496,GCF_004345005.1:0.0499496):0.00966772,(GCF_000155875.1:0.0515176,GCF_002161525.1:0.0515176):0.00809974):0.0120605):0.0345295):0.0145678):0.0163604,(((GCA_900539715.1:0.0860894,(GCA_002490835.1:0.0691377,(GCA_900551115.1:0.0444674,GCA_003447295.1:0.0444674):0.0246702):0.0169518):0.0271722,(GCA_900315055.1:0.0994496,GCF_000621425.1:0.0994496):0.013812):0.0176993,(((GCF_003470905.1:0.0414695,GCA_900547695.1:0.0414695):0.0295134,GCA_900315735.1:0.0709829):0.0297756,GCF_900113655.1:0.100758):0.0302025):0.00617451):0.0119089):0.0112897,(GCF_000156015.1:0.128656,GCA_900316325.1:0.128656):0.0316781):0.0209689,(((GCF_000687655.1:0.0845375,GCF_003481335.1:0.0845375):0.0199626,GCF_003461625.1:0.1045):0.0204775,GCA_000431135.1:0.124978):0.0563254):0.0132066,(GCF_003611745.1:0.160706,GCA_900314885.1:0.160706):0.0338035):0.0703263,GCF_001304995.1:0.264836):0.0992197,((((GCF_002550015.1:0.100285,GCF_002160955.1:0.100285):0.0312704,GCF_000949455.1:0.131555):0.123803,(((GCA_900541495.1:0.132655,(GCF_000686125.1:0.111713,GCA_900066845.1:0.111713):0.0209421):0.0453334,GCA_003531585.1:0.177989):0.06019,(((GCA_900540865.1:0.129379,GCA_900315465.1:0.129379):0.0332531,(GCF_002201475.1:0.127297,GCF_900184925.1:0.127297):0.0353346):0.0464981,GCA_002490425.1:0.20913):0.0290485):0.0171799):0.0403868,(((GCF_003112755.1:0.149202,GCA_003522105.1:0.149202):0.033589,(GCA_900316335.1:0.147813,GCA_900316255.1:0.147813):0.0349774):0.046275,GCF_003481705.1:0.229066):0.0666797):0.0683103):0.0235302,(GCF_002051585.1:0.195106,GCF_000015865.1:0.195106):0.192479):0.0190783,(((GCA_900543475.1:0.162056,GCA_002841395.1:0.162056):0.106858,GCF_001678845.1:0.268914):0.0531954,GCA_900315675.1:0.322109):0.0845547):0.018114,((GCF_000297115.1:0.278428,(GCF_003288255.1:0.159374,GCF_000204565.1:0.159374):0.119054):0.0984833,((GCA_000307585.2:0.149945,GCF_000019085.1:0.149945):0.183844,GCF_000022325.1:0.33379):0.0431214):0.047867):0.0172072,((((((((GCF_000449425.2:0.0633499,GCF_002250835.2:0.0633499):0.0291665,(GCF_900114105.1:0.0631659,GCA_900540355.1:0.0631659):0.0293505):0.0306833,GCF_003012055.1:0.1232):0.0651657,GCF_900129915.1:0.188365):0.102351,GCF_900111615.1:0.290716):0.0382051,((GCA_002320005.1:0.111716,GCA_900066305.1:0.111716):0.167242,GCF_001282725.1:0.278959):0.0499627):0.0500547,(((((GCF_900129925.1:0.118665,GCA_900538655.1:0.118665):0.127898,(GCF_000307225.1:0.174852,GCF_000311985.1:0.174852):0.0717105):0.0273694,GCF_002266425.1:0.273932):0.0425295,GCA_002396645.1:0.316462):0.017836,GCF_001730685.1:0.334298):0.0446785):0.0391003,GCF_001766835.1:0.418076):0.0239089):0.0353973,GCF_000328765.2:0.477383):0.0356022):0.00891826,(((((((GCF_000165735.1:0.0825587,(GCF_000417505.1:0.0593483,GCF_002892445.1:0.0593483):0.0232104):0.107341,(GCF_003992015.1:0.0715372,GCF_001078375.1:0.0715372):0.118362):0.0360169,GCA_900314595.1:0.225917):0.0631725,((GCA_900547415.1:0.130451,GCF_900112895.1:0.130451):0.038324,GCA_900538365.1:0.168775):0.120314):0.0256355,(((((GCA_900315155.1:0.0592044,GCF_003458855.1:0.0592044):0.0190145,GCF_000702545.1:0.0782189):0.0258978,GCF_001683335.1:0.104117):0.0558155,GCF_000622005.1:0.159932):0.0351459,(GCF_000381065.1:0.164828,GCF_900187035.1:0.164828):0.0302495):0.119647):0.0232533,((GCF_001611555.1:0.165728,GCF_900176355.1:0.165728):0.0546243,GCF_000271665.2:0.220352):0.117625):0.156535,(((GCF_900100785.1:0.147066,GCF_000243135.2:0.147066):0.0735594,GCF_000512895.1:0.220626):0.23036,(((((GCF_003368535.1:0.235746,GCA_002375985.1:0.235746):0.0473762,GCF_001950255.1:0.283123):0.034756,((GCF_002005145.1:0.194759,GCF_001592105.1:0.194759):0.0364439,(GCA_000010565.1:0.201662,((GCF_000430885.1:0.159757,GCA_000802095.1:0.159757):0.0232874,GCF_900142025.1:0.183044):0.0186179):0.0295413):0.0866754):0.0626979,(GCF_001875325.1:0.308837,GCA_001515945.1:0.308837):0.0717398):0.0333754,(GCF_001570625.1:0.372015,GCF_900176145.1:0.372015):0.0419364):0.0370342):0.0435274):0.0273896):0.02312,(GCF_000166415.1:0.315513,GCF_000379025.1:0.315513):0.22951):0.0261192,(GCA_004297985.1:0.206894,(GCA_003151115.1:0.126289,GCA_003158175.1:0.126289):0.0806041):0.364249):0.0155056,((((((((((((((((GCF_002368435.1:0.0241413,GCF_000828085.2:0.0241413):0.021439,(GCF_000317205.1:0.0227449,GCF_000317285.1:0.0227449):0.0228354):0.0116205,(((((GCF_002218065.1:0.0304001,((GCF_001277295.1:0.0107009,GCF_005402965.1:0.0107009):0.0158708,(GCF_002368135.1:0.0238255,GCF_000317695.1:0.0238255):0.00274619):0.00382839):0.00231757,GCA_003994795.1:0.0327177):0.00269937,GCF_002368035.1:0.035417):0.00189485,GCF_002368275.1:0.0373119):0.00416269,(GCF_000009705.1:0.029424,GCA_003990705.1:0.029424):0.0120505):0.0157262):0.00885095,(GCF_000317435.1:0.0579486,GCF_000316665.1:0.0579486):0.00810316):0.0283387,(GCF_002939305.1:0.0752814,(GCF_000317125.1:0.0648202,GCF_000332075.2:0.0648202):0.0104612):0.019109):0.0404725,((((((GCF_000021805.1:0.0474727,GCF_002172675.1:0.0474727):0.0214179,GCF_000284455.1:0.0688906):0.0127442,((GCF_000147335.1:0.0589483,GCF_002095975.1:0.0589483):0.0133036,GCF_000317025.1:0.0722519):0.00938292):0.0183125,((GCF_002355455.1:0.0642193,GCF_003003995.1:0.0642193):0.0297149,((GCF_000317675.1:0.0325943,GCA_000317655.1:0.0325943):0.0501097,GCF_002356215.1:0.082704):0.0112302):0.00601305):0.00871624,GCF_000317615.1:0.108663):0.011534,GCF_001767235.1:0.120197):0.0146655):0.00662127,((GCF_000478195.2:0.105207,(GCF_000332155.1:0.0531463,GCF_000214075.1:0.0531463):0.0520603):0.0266564,GCF_001637315.1:0.131863):0.00962114):0.00723734,((GCF_001485215.1:0.107048,GCA_002796835.1:0.107048):0.0247584,((GCF_000482245.1:0.0732265,GCF_000155595.1:0.0732265):0.0222845,GCF_001904775.1:0.0955109):0.0362956):0.016915):0.0104307,GCA_001913845.2:0.159152):0.01281,GCA_002325645.1:0.171962):0.0124351,GCF_000011345.1:0.184397):0.0201471,(((GCA_000708525.1:0.0402401,GCF_002252625.1:0.0402401):0.0120131,GCF_000179235.2:0.0522532):0.0209716,(GCF_000011465.1:0.0583482,GCF_900474185.1:0.0583482):0.0148766):0.13132):0.0210489,GCF_000013225.1:0.225593):0.0394228,GCF_000484535.1:0.265016):0.292448,(((((((GCF_000018865.1:0.0858845,(GCF_000152145.1:0.0633123,GCF_002532075.1:0.0633123):0.0225721):0.0564144,GCF_000016665.1:0.142299):0.0696911,GCF_001306135.1:0.21199):0.179984,GCA_002329325.1:0.391974):0.0418302,(GCF_003268475.1:0.391568,(GCF_000011905.1:0.182458,GCF_000143165.1:0.182458):0.209109):0.0422364):0.0374965,((GCA_005881885.1:0.0893465,GCA_005887995.1:0.0893465):0.329867,((GCA_005882545.1:0.0464233,GCA_004299235.1:0.0464233):0.223067,GCA_003162415.1:0.26949):0.149724):0.0520869):0.0662968,((GCA_000992695.1:0.336371,GCF_002761215.1:0.336371):0.109127,((GCA_001783515.1:0.233118,GCA_000991405.1:0.233118):0.148552,GCA_000995965.1:0.381669):0.0638283):0.0920997):0.0198663):0.0157765,((((((((GCF_000341185.1:0.110469,((GCF_005893125.1:0.0153766,GCF_900100395.1:0.0153766):0.0334928,(GCF_001570605.1:0.0294939,GCA_001570385.1:0.0294939):0.0193755):0.0615995):0.0194856,(GCF_000024385.1:0.0732905,GCF_001552175.1:0.0732905):0.0566641):0.0656521,(((GCF_000744705.1:0.0362077,GCF_003205575.1:0.0362077):0.0277113,GCF_005795905.1:0.063919):0.0437279,GCF_003967355.1:0.107647):0.0879598):0.0412344,(((((((GCF_000741785.1:0.0517851,GCF_000376885.1:0.0517851):0.107951,(((GCF_000278725.1:0.113243,(GCF_000420065.1:0.0961185,GCF_000146285.1:0.0961185):0.0171244):0.0158611,GCF_000220835.1:0.129104):0.0148676,GCF_003957255.1:0.143972):0.0157646):0.0118494,(GCF_000971155.1:0.133533,(GCF_002563715.1:0.0813601,GCF_001424125.1:0.0813601):0.0521734):0.0380522):0.00833673,GCA_900163615.1:0.179922):0.00927581,((((((GCF_900177615.1:0.0592866,((GCF_003602235.1:0.0490142,(GCF_002150995.1:0.042302,GCF_900177685.1:0.042302):0.00671221):0.0049718,(GCF_003710805.1:0.0397278,GCF_004217495.1:0.0397278):0.0142583):0.0053006):0.00840419,GCF_003065485.1:0.0676908):0.0094303,(GCA_900086645.1:0.0653145,GCA_001898835.1:0.0653145):0.0118067):0.0164516,(GCF_001273835.1:0.0817556,GCF_000422745.1:0.0817556):0.0118172):0.0642685,((GCF_000421745.1:0.104282,GCF_000800955.1:0.104282):0.0144616,((GCF_003575975.1:0.0659609,GCF_004320535.1:0.0659609):0.0319762,(GCF_001424565.1:0.0421816,GCF_000482545.1:0.0421816):0.0557555):0.0208069):0.0390972):0.0136548,GCF_900184225.1:0.171496):0.0177022):0.0132386,(GCF_006717025.1:0.151701,GCF_000017305.1:0.151701):0.0507361):0.021701,(((GCF_001428805.1:0.111202,GCF_003160695.1:0.111202):0.0325274,GCF_004342025.1:0.14373):0.0325727,GCF_000463665.1:0.176302):0.0478355):0.0127033):0.0179097,(((((GCF_004339565.1:0.139641,(GCF_000411375.1:0.117847,((GCF_001613065.1:0.0737156,(GCF_000327325.1:0.0613748,GCF_900187265.1:0.0613748):0.0123408):0.016129,GCF_002086335.1:0.0898446):0.0280021):0.0217947):0.00908296,(GCF_900112765.1:0.124431,((GCF_003350445.1:0.0658163,GCF_003387475.1:0.0658163):0.0214419,(GCF_000826545.1:0.0709617,GCF_000411975.1:0.0709617):0.0162966):0.0371727):0.0242934):0.0187945,GCF_003576535.1:0.167519):0.0344121,(GCF_900101025.1:0.0477069,GCF_002938435.1:0.0477069):0.154224):0.0227826,((GCF_003626655.1:0.0603906,GCF_003148685.1:0.0603906):0.104717,GCF_000719515.1:0.165107):0.0596062):0.0300372):0.142795,((GCA_000348785.1:0.192821,GCA_002722565.1:0.192821):0.0682764,(GCA_003169675.1:0.16449,GCA_003167415.1:0.16449):0.0966072):0.136449):0.0773645,((((((GCA_900313905.1:0.0966402,(((GCA_900315165.1:0.0732469,GCF_000179715.1:0.0732469):0.00835599,GCA_002305995.1:0.0816029):0.00764658,(GCA_003150175.1:0.0648565,GCF_000564995.1:0.0648565):0.0243929):0.00739071):0.0106387,GCF_000483125.1:0.107279):0.00877589,(GCA_901212655.1:0.0923679,GCF_004793665.1:0.0923679):0.0236869):0.0329333,(GCA_900541055.1:0.0641464,(GCA_900538305.1:0.0416754,GCF_002159335.1:0.0416754):0.022471):0.0848417):0.102016,(((GCA_000434775.1:0.100729,((GCF_003340305.1:0.0739903,GCF_000814825.1:0.0739903):0.0101913,(((((GCF_900240215.1:0.0350764,GCF_900170005.1:0.0350764):0.00496083,(GCF_003340345.1:0.0255369,GCF_000024265.1:0.0255369):0.0145003):0.00678151,GCF_002899715.1:0.0468187):0.00497622,GCF_002899695.1:0.0517949):0.0199643,GCF_004135645.1:0.0717592):0.0124224):0.0165474):0.0150222,GCF_003725295.1:0.115751):0.0788102,GCA_003149935.1:0.194561):0.0564422):0.072081,GCA_002841295.1:0.323085):0.151825):0.0267474,(GCF_000014185.1:0.390881,((GCF_000688095.1:0.111178,GCF_000425945.1:0.111178):0.0445479,GCF_000240225.1:0.155726):0.235155):0.110777):0.0715827):0.0134075):0.0118005,((((GCF_900167275.1:0.0917628,GCF_000163935.1:0.0917628):0.0470023,GCF_000426625.1:0.138765):0.0963205,((GCF_000973085.1:0.109715,GCF_001612575.1:0.109715):0.0198062,GCF_000482505.1:0.129522):0.105564):0.351177,(((((((((GCF_900156105.1:0.148567,GCA_003552985.1:0.148567):0.0502137,GCA_002084805.1:0.198781):0.0236625,((GCA_002839355.1:0.0858412,GCF_000190435.1:0.0858412):0.0854774,GCF_000143985.1:0.171319):0.0511247):0.0183889,((GCA_002478955.1:0.142161,GCA_003246765.1:0.142161):0.0442249,GCA_900163985.1:0.186386):0.0544466):0.02893,GCF_000184345.1:0.269762):0.0467412,(GCF_000019685.1:0.059934,GCF_001922545.1:0.059934):0.256569):0.11578,GCF_001049755.1:0.432284):0.0389591,GCF_004770765.1:0.471243):0.0993139,(((((((((((((((((((GCF_003413745.1:0.0345639,GCF_001641085.1:0.0345639):0.0137329,GCA_001873105.1:0.0482968):0.0139878,(((((GCF_000423065.1:0.0201029,GCF_900115145.1:0.0201029):0.0094427,GCF_900104765.1:0.0295456):0.00466859,GCF_900102915.1:0.0342142):0.0156983,GCF_000520995.1:0.0499125):0.00730724,(GCF_000212355.1:0.0407327,GCF_002744755.1:0.0407327):0.0164871):0.00506489):0.0065725,((GCF_002893765.1:0.0295125,GCF_003259525.1:0.0295125):0.0122668,GCF_000688335.1:0.0417793):0.0270778):0.0118535,((GCF_001413955.1:0.0326073,GCF_002072105.2:0.0326073):0.0114143,(GCF_000744105.1:0.0349468,GCF_900129275.1:0.0349468):0.00907476):0.036689):0.00798268,((GCF_003129485.1:0.0348301,GCF_900105455.1:0.0348301):0.0227242,GCF_900188235.1:0.0575543):0.031139):0.0100095,GCF_002304005.1:0.0987028):0.0167222,GCF_000192225.1:0.115425):0.0481012,(((GCF_000799335.1:0.0287989,(GCF_900187185.1:0.0226766,GCA_001898255.1:0.0226766):0.00612235):0.00567495,GCA_002345565.1:0.0344739):0.112904,GCF_000334405.1:0.147378):0.016148):0.0378879,(((((((GCF_900186615.1:0.0607378,GCF_000010505.1:0.0607378):0.0292345,(((GCA_900544535.1:0.047689,(GCA_004557825.1:0.041021,GCA_002633115.1:0.041021):0.00666796):0.0136742,GCA_000437495.1:0.0613631):0.0142627,GCF_002161555.1:0.0756258):0.0143465):0.00677942,(((GCA_900541335.1:0.0487332,GCF_000430525.1:0.0487332):0.0178585,GCF_000154525.1:0.0665917):0.00896796,GCA_000436795.1:0.0755597):0.0211921):0.0418598,(GCF_900184685.1:0.0466578,GCF_900091655.1:0.0466578):0.0919538):0.0116877,GCF_900107675.1:0.150299):0.0110756,GCA_001768235.1:0.161375):0.0242771,(GCF_001192835.1:0.126591,GCA_002311655.1:0.126591):0.0590609):0.015762):0.0176403,((GCF_003432115.1:0.0611916,GCF_003054145.1:0.0611916):0.0229575,GCF_002933815.1:0.0841491):0.134905):0.0174575,((((((GCF_004167665.1:0.032366,GCF_005771675.1:0.032366):0.0279656,GCF_000473365.1:0.0603316):0.0082434,GCF_001647275.1:0.068575):0.0108723,GCF_006385705.1:0.0794472):0.0601115,(GCF_000428845.1:0.0880004,(GCF_003858645.1:0.0613997,GCF_000374025.1:0.0613997):0.0266007):0.0515583):0.0137905,((GCF_006575665.1:0.0532538,GCF_900108085.1:0.0532538):0.0720924,(GCF_000183425.1:0.0968018,GCF_001747095.1:0.0968018):0.0285445):0.028003):0.0831625):0.0245862,((GCF_001953305.1:0.062871,GCA_002337125.1:0.062871):0.0287903,GCF_002290065.1:0.0916613):0.169437):0.100707,((GCF_002283365.1:0.223962,((GCF_002894645.1:0.0577078,GCF_002894685.1:0.0577078):0.128436,GCF_900142415.1:0.186144):0.0378178):0.0836701,((GCA_001564065.1:0.0970806,(GCF_002911695.1:0.0564807,GCA_006969905.1:0.0564807):0.0405999):0.0225074,GCF_005869845.1:0.119588):0.188044):0.0541728):0.0400355,(((GCF_000006985.1:0.0615758,GCA_001622165.1:0.0615758):0.0239294,GCF_006265245.1:0.0855052):0.267409,GCA_001804705.1:0.352914):0.0489262):0.0822864,((GCF_000695095.2:0.170492,GCA_003222195.1:0.170492):0.270661,GCF_000146505.1:0.441152):0.0429742):0.0255264,(GCF_000146065.2:0.0516981,GCA_002428685.1:0.0516981):0.457955):0.0331129,((((((((GCF_002901265.1:0.0565441,GCA_002862205.1:0.0565441):0.0773479,GCF_002967765.1:0.133892):0.0735881,(GCF_000092105.1:0.132324,GCA_002706765.1:0.132324):0.0751562):0.0303333,GCF_001610895.1:0.237813):0.0900225,((GCF_002117005.1:0.197105,GCA_003141275.1:0.197105):0.0626596,GCA_003576905.1:0.259765):0.0680712):0.0381122,GCF_000296795.1:0.365948):0.128395,((((((GCF_000739655.1:0.0971858,GCF_900167535.1:0.0971858):0.0849701,(((GCA_004293445.1:0.0945704,GCF_000378105.1:0.0945704):0.023589,GCF_900184965.1:0.118159):0.0422297,GCA_002344215.1:0.160389):0.0217668):0.0457702,(GCA_003169695.1:0.147576,GCF_003054655.1:0.147576):0.0803505):0.0623676,(GCF_004421185.1:0.158216,GCF_000379365.1:0.158216):0.132077):0.0411534,((((GCA_005792355.1:0.0557586,GCA_003164715.1:0.0557586):0.0194166,GCF_001580045.1:0.0751753):0.024555,GCF_900104925.1:0.0997303):0.0669121,GCA_007130045.1:0.166642):0.164805):0.101514,((GCF_001653975.1:0.0564072,GCF_900169085.1:0.0564072):0.123174,GCF_000011565.1:0.179581):0.25338):0.0613826):0.0302104,GCA_900541355.1:0.524554):0.018212):0.0170941,(((((GCF_900215655.1:0.142564,GCF_000020785.1:0.142564):0.10077,(GCF_000703045.1:0.118005,GCF_000619805.1:0.118005):0.125328):0.130982,(GCF_000185805.1:0.0768858,GCF_001968985.1:0.0768858):0.297429):0.122831,(((((((GCF_000242915.1:0.0729803,GCA_000310245.1:0.0729803):0.0589765,(GCA_002742845.1:0.0545157,GCA_002424475.1:0.0545157):0.0774412):0.0178243,((((GCF_003544815.1:0.034887,GCF_003667345.1:0.034887):0.00669519,(GCF_004116495.1:0.032956,GCF_004116455.1:0.032956):0.00862618):0.00575975,GCF_000092245.1:0.0473419):0.00805238,GCA_002382325.1:0.0553943):0.0943868):0.0109721,(GCF_000024885.1:0.1028,GCF_002139935.1:0.1028):0.0579528):0.0211422,GCF_004117965.1:0.181895):0.0333394,(GCF_000523275.1:0.0434369,GCF_004006315.1:0.0434369):0.171798):0.217018,GCF_000526195.1:0.432253):0.064893):0.0415389,((GCA_002869145.1:0.0818484,GCF_004339245.1:0.0818484):0.432218,((((((GCA_003156805.1:0.0719632,GCA_003131315.1:0.0719632):0.074071,((((((GCF_000178975.2:0.0278708,GCF_000421065.1:0.0278708):0.0156315,GCF_900105625.1:0.0435024):0.0200659,GCF_004123295.1:0.0635683):0.0060092,GCF_000688455.1:0.0695775):0.0140553,GCF_003428625.1:0.0836328):0.0176616,GCA_003134855.1:0.101294):0.0447398):0.155853,GCA_001464665.1:0.301887):0.112732,GCA_003104975.1:0.414619):0.0406189,((GCF_000423865.1:0.204074,GCA_004321915.1:0.204074):0.169374,(GCA_005116835.1:0.0802999,GCF_001458735.1:0.0802999):0.293148):0.0817895):0.0417443,(((((GCA_002256935.1:0.119649,(GCF_001592735.1:0.0916681,GCA_004011035.1:0.0916681):0.0279814):0.249581,(GCF_002994615.1:0.325257,((GCA_005879535.1:0.160886,GCF_000017505.1:0.160886):0.0298147,((GCF_900101905.1:0.0271942,GCF_003611695.1:0.0271942):0.0120528,GCF_900111745.1:0.039247):0.151454):0.134556):0.0439739):0.0267949,(((GCA_003574895.1:0.085995,GCF_000020385.1:0.085995):0.0528257,(GCF_001628815.1:0.10937,(GCF_000016745.1:0.0676513,GCF_000023645.1:0.0676513):0.0417188):0.0294507):0.110155,(((GCA_003247215.1:0.063889,GCA_002049545.1:0.063889):0.023521,GCA_002868865.1:0.08741):0.0814358,(((GCA_002869685.1:0.117738,GCF_002093115.1:0.117738):0.0176187,(GCA_007134025.1:0.10046,GCF_000012885.1:0.10046):0.0348962):0.014019,GCF_000820505.1:0.149375):0.0194703):0.08013):0.14705):0.0378709,(((((((GCF_005116655.1:0.083159,GCA_002733995.1:0.083159):0.0765743,GCA_000186885.1:0.159733):0.0528439,GCA_004332195.1:0.212577):0.125176,(GCF_000421605.1:0.178784,GCF_000217795.1:0.178784):0.158969):0.0290285,((((GCF_000245055.1:0.147116,GCF_000422205.1:0.147116):0.0230811,((((GCF_004801255.1:0.0652724,GCA_003150275.1:0.0652724):0.0194935,GCF_000021385.1:0.0847659):0.0260735,GCF_900129975.1:0.110839):0.0508481,((GCF_900167125.1:0.0973076,GCF_900188225.1:0.0973076):0.0320664,(GCF_000425265.1:0.107775,GCF_001563225.1:0.107775):0.0215986):0.0323135):0.00850966):0.0236019,GCF_000023225.1:0.193799):0.0141134,(GCA_007125075.1:0.168717,GCF_000519265.1:0.168717):0.0391951):0.15887):0.0178251,(((GCF_000020365.1:0.127941,GCF_000233695.2:0.127941):0.106915,(GCF_900142135.1:0.184899,GCA_000961655.1:0.184899):0.0499575):0.100544,(GCA_002298995.1:0.163081,GCF_900176285.1:0.163081):0.172319):0.0492073):0.0226479,((GCA_002840565.1:0.0698544,GCA_002840555.1:0.0698544):0.0833245,GCF_000013405.1:0.153179):0.254076):0.0266416):0.0410306,((((((((((GCF_004365965.1:0.0785018,((((((GCF_003990645.1:0.0385453,(GCF_001458295.1:0.0288834,(GCF_000473325.1:0.0206661,(GCF_000473205.1:0.0178751,GCF_000014065.1:0.0178751):0.00279107):0.0082173):0.00966185):0.00964264,GCF_002222635.1:0.0481879):0.00737534,((GCF_003003355.1:0.0437509,GCF_900156535.1:0.0437509):0.00593937,(GCF_001969385.1:0.0314893,GCF_004804335.1:0.0314893):0.018201):0.00587302):0.00625574,((GCF_900129235.1:0.0491671,GCF_003003285.1:0.0491671):0.00950088,(GCF_900609015.1:0.0489402,GCF_001403735.1:0.0489402):0.00972774):0.00315106):0.00352602,GCF_003047105.1:0.065345):0.00471481,GCF_900142295.1:0.0700598):0.00844198):0.0113589,((GCF_004522175.1:0.0589648,GCF_001940525.2:0.0589648):0.0172927,(GCA_002256245.1:0.0441497,GCF_005234135.1:0.0441497):0.0321078):0.0136032):0.110555,(((GCA_002256425.1:0.0577379,GCF_003060965.1:0.0577379):0.0244983,(GCF_005484585.1:0.0671853,GCF_003053985.1:0.0671853):0.015051):0.0819016,((GCA_002692725.1:0.0843208,GCF_000682775.1:0.0843208):0.0593208,GCF_004793635.1:0.143642):0.0204963):0.036278):0.0108217,((((((((((((GCF_002007205.1:0.0153899,GCF_000510685.1:0.0153899):0.0121255,GCF_001424065.1:0.0275154):0.0115136,((((GCF_004053875.1:0.0177951,GCF_902153245.1:0.0177951):0.00511485,GCF_001422245.1:0.0229099):0.00367188,GCF_001938985.1:0.0265818):0.00732682,GCF_002914525.1:0.0339086):0.00512037):0.0105237,GCF_000960975.1:0.0495527):0.00948419,GCF_003182275.1:0.0590369):0.020776,GCF_001293565.1:0.0798128):0.00695617,((((GCF_002294985.1:0.0203583,GCF_003148805.1:0.0203583):0.00820503,GCF_000236565.1:0.0285633):0.0241601,GCF_001050155.1:0.0527234):0.0220529,((GCF_006376675.1:0.0489408,GCF_003606345.1:0.0489408):0.00851775,GCF_002764115.1:0.0574585):0.0173178):0.0119926):0.00910038,GCF_003583935.1:0.0958694):0.0342785,((GCF_900114245.1:0.0569937,GCF_003075075.1:0.0569937):0.0175505,GCA_900185725.1:0.0745442):0.0556037):0.0155948,(GCF_003345525.1:0.0708454,GCF_900116545.1:0.0708454):0.0748973):0.0158008,(((GCF_003258865.1:0.078696,(((GCF_900114605.1:0.0269283,GCF_000177255.2:0.0269283):0.0055322,GCF_002266465.2:0.0324605):0.00774298,GCF_000218565.1:0.0402035):0.0384925):0.0285233,GCA_002304505.1:0.107219):0.0145624,((GCF_000376345.1:0.0600097,GCF_000262405.1:0.0600097):0.0229582,GCF_003952665.1:0.0829679):0.0388138):0.0397618):0.0200339,GCA_002279935.1:0.181577):0.0296603):0.0186781,(((((((GCF_005434975.1:0.0339819,GCF_001021555.1:0.0339819):0.00854842,GCF_001677335.1:0.0425304):0.0112944,GCF_004004515.1:0.0538248):0.0116227,GCF_002896965.1:0.0654474):0.0138048,GCA_002278855.1:0.0792522):0.0100359,(GCF_001713415.1:0.0732215,GCF_001278035.1:0.0732215):0.0160666):0.0101142,(GCF_004135585.1:0.0838167,(GCF_001426195.1:0.0683652,GCF_900167915.1:0.0683652):0.0154514):0.0155857):0.130513):0.0231448,(((((GCF_003350405.1:0.0309383,GCF_004302915.1:0.0309383):0.0214876,GCF_001499675.1:0.0524259):0.0581056,(GCF_900114315.1:0.0536975,GCF_004355005.1:0.0536975):0.0568341):0.0822164,(GCF_001296005.1:0.105875,GCF_000429625.1:0.105875):0.0868729):0.0258726,GCF_002844235.1:0.218621):0.03444):0.0261932,GCA_000432275.1:0.279254):0.0379402,(GCF_000472605.1:0.299901,(GCF_000828125.2:0.243223,GCF_000730245.1:0.243223):0.0566784):0.0172929):0.0659828,GCA_002753095.1:0.383177):0.037947,((GCA_002791575.1:0.124151,GCF_000744415.1:0.124151):0.263818,((((((((((((GCF_000761245.1:0.0322739,(GCF_003008595.1:0.0252917,GCF_006715665.1:0.0252917):0.00698216):0.00730864,GCA_002256145.1:0.0395825):0.0055789,((GCF_001432305.1:0.0339044,GCF_002017865.1:0.0339044):0.00688491,((GCF_003797765.1:0.0297733,GCF_001577265.1:0.0297733):0.00642037,GCF_900103405.1:0.0361936):0.00459568):0.00437212):0.0102414,GCF_001777155.1:0.0554028):0.0184298,(GCA_003963075.1:0.0481683,GCA_001770815.1:0.0481683):0.0256643):0.0212544,GCF_000253115.1:0.0950869):0.02703,((((GCF_000743455.1:0.0327853,GCF_000955785.1:0.0327853):0.0338208,GCF_000973625.1:0.0666061):0.013961,(GCF_001545075.1:0.0183319,GCF_004339745.1:0.0183319):0.0622353):0.0234695,GCF_003293715.1:0.104037):0.0180803):0.00887916,(GCF_004022565.1:0.040503,GCF_000067205.1:0.040503):0.0904931):0.0256971,(GCF_000832065.1:0.126737,((GCF_003226565.1:0.0433431,GCF_003345255.1:0.0433431):0.0561663,GCF_003441615.1:0.0995094):0.0272278):0.029956):0.0247875,(((GCF_001590725.1:0.0409858,GCF_000260655.1:0.0409858):0.0486935,GCF_001855555.1:0.0896793):0.0171242,GCF_002002905.1:0.106804):0.0746772):0.0352087,GCA_003962985.1:0.216689):0.0698567,(((((GCF_001431525.1:0.0339057,GCF_002939785.1:0.0339057):0.0154894,GCF_000185965.1:0.0493951):0.0128845,(GCF_001427225.1:0.0481424,GCF_002307375.1:0.0481424):0.0141372):0.0589876,(GCF_004342425.1:0.0821171,(GCF_004322705.1:0.0261346,GCF_002001045.1:0.0261346):0.0559826):0.03915):0.136859,((GCF_000702325.1:0.210843,GCF_000373765.1:0.210843):0.027534,((((((((((((GCF_006711245.1:0.0160241,GCF_001995075.1:0.0160241):0.0109501,(((GCF_005281345.1:0.0089172,(GCF_900635465.1:0.0065156,GCF_004006055.1:0.0065156):0.0024016):0.00966256,(GCF_900068835.1:0.0121462,GCF_000336255.1:0.0121462):0.00643354):0.00499368,GCF_001644705.1:0.0235734):0.00340067):0.00613688,(GCF_003144495.1:0.0191528,GCF_000173415.1:0.0191528):0.0139582):0.00605209,GCF_000264785.1:0.0391631):0.0355175,GCA_005080865.1:0.0746806):0.00679369,GCF_000599985.1:0.0814742):0.0101169,((GCF_900444965.1:0.0236193,GCF_002998595.1:0.0236193):0.0155929,GCF_900638385.1:0.0392122):0.052379):0.0196724,(GCF_900107935.1:0.0483047,GCF_000940995.1:0.0483047):0.0629589):0.0195332,((GCF_900116345.1:0.0838596,GCF_900115655.1:0.0838596):0.0351949,GCF_000820225.1:0.119054):0.0117423):0.00718595,((GCF_002835995.1:0.0896039,GCF_002836355.1:0.0896039):0.030102,GCF_002966515.1:0.119706):0.0182768):0.00933789,((GCF_002723455.1:0.0976162,GCF_003443615.1:0.0976162):0.03065,(GCF_002077175.1:0.107041,GCF_003999375.1:0.107041):0.0212252):0.0190544):0.0673611,(((((GCA_002366715.1:0.0393045,GCF_003206575.1:0.0393045):0.0765509,GCF_001625355.1:0.115855):0.0171847,GCF_005871205.1:0.13304):0.0202347,((GCF_000023025.1:0.0717724,GCF_002007605.1:0.0717724):0.0606618,GCF_003053805.1:0.132434):0.0208406):0.0365247,(GCF_900197575.1:0.0976258,(GCF_001553955.1:0.0493485,GCF_900016235.2:0.0493485):0.0482773):0.0921736):0.0248823):0.0236951):0.0197489):0.0284204):0.101423):0.0331547):0.0538033):0.0220545):0.017085):0.0246178):0.0211755):0.0106966):0.0157064):0.0121852):0.0116029):0.0130524):0.0217792):0.355117);
